# Supplementary material for: Topologically inferring pathway activity toward precise cancer classification via integrating genomic and metabolomic data: prostate cancer as a case
Source: Sci Rep. 2015 Aug 19;5:13192. doi: 10.1038/srep13192 (PMC4541321; doi:10.1038/srep13192)
Supplement: Supplementary Information [file srep13192-s1.xls]

## Sheet: Table S1
Table S1: Comparison of classification accuracy within datasets.
Methods	Benign–PCA(%)	PCA–Mets(%)
DRW-GM	90.12a	95.8112
DRW	88.7333	95.4333
PAC	84.8851	87.43
Mean	81.1314	77.2
Median	77.721	75.9504
Genes	73.5597	80.1406
aThe classification evaluation is performed according to within-datasetexperiments on GSE8511.

## Sheet: Table S2
Table S2: Comparison of classification accuracy cross datasets.
Training set	Test set
GSE8511	Benign–PCA(%)			PCA–Mets(%)
	GSE3325	GSE32269	GSE35988	GSE3325	GSE32269	GSE35988
DRW-GM	93.6	81.9577	84.1538	91.6	60.8863	95
DRW-GM-NM	92.8615	81.9615	84.1692	91.3692	58.4941	94.7111
DRW	93.3077	79.6769	86.4769	86.8769	58.6144	92.6667
PAC	91.2615	85.5308	88.6692	74.9692	52.149	93.0222
Mean	89.9385	82.2461	81.6538	69.9077	52.9686	86.1222
Median	89.1231	83.9154	75.5692	73.2	57.6809	83.1667
Genes	55.3538	89.4462	92.2692	72.8	57.6412	70.0222

## Sheet: Table S3
Table S3. Frequently selected pathway markers of the DRW-GM method.
Benign-PCA								PCA-Mets
GSE8511->GSE3325		GSE8511->GSE32269		GSE8511->GSE35988		Total		GSE8511->GSE3325		GSE8511->GSE32269		GSE8511->GSE35988		Total
Pathway	Frequency	Pathway	Frequency	Pathway	Frequency	Pathway	Frequency	Pathway	Frequency	Pathway	Frequency	Pathway	Frequency	Pathway	Frequency
Porphyrin and chlorophyll metabolism	369/500	Porphyrin and chlorophyll metabolism	291/500	Porphyrin and chlorophyll metabolism	370/500	Porphyrin and chlorophyll metabolism	1030/1500	Steroid hormone biosynthesis	260/500	Steroid hormone biosynthesis	175/500	Steroid hormone biosynthesis	266/500	Steroid hormone biosynthesis	701/1500
Purine metabolism	108/500	Purine metabolism	201/500	Purine metabolism	107/500	Purine metabolism	416/1500	Purine metabolism	48/500	Purine metabolism	121/500	Purine metabolism	53/500	Purine metabolism	222/1500
Pentose and glucuronate interconversions	25/500	One carbon pool by folate	32/500	Pentose and glucuronate interconversions	24/500	Pentose and glucuronate interconversions	62/1500	Tryptophan metabolism	48/500	Histidine metabolism	59/500	Tryptophan metabolism	34/500	Tryptophan metabolism	131/1500
Drug metabolism - other enzymes	21/500	Pentose and glucuronate interconversions	13/500	Drug metabolism - other enzymes	15/500	Drug metabolism - other enzymes	49/1500	Arachidonic acid metabolism	38/500	Tryptophan metabolism	49/500	Arginine and proline metabolism	33/500	Arginine and proline metabolism	105/1500
Pyrimidine metabolism	10/500	Drug metabolism - other enzymes	13/500	Pyrimidine metabolism	12/500	One carbon pool by folate	40/1500	Arginine and proline metabolism	30/500	Arginine and proline metabolism	42/500	Arachidonic acid metabolism	31/500	Arachidonic acid metabolism	89/1500
Retinol metabolism	7/500	Inositol phosphate metabolism	10/500	Retinol metabolism	9/500	Inositol phosphate metabolism	26/1500	Drug metabolism - other enzymes	22/500	Arachidonic acid metabolism	20/500	Glycine, serine and threonine metabolism	18/500	Histidine metabolism	68/1500
Inositol phosphate metabolism	7/500	beta-Alanine metabolism	6/500	Inositol phosphate metabolism	9/500	Pyrimidine metabolism	24/1500	Glycine, serine and threonine metabolism	21/500	Glycine, serine and threonine metabolism	14/500	Drug metabolism - other enzymes	16/500	Glycine, serine and threonine metabolism	53/1500
One carbon pool by folate	5/500	Ascorbate and aldarate metabolism	5/500	Ascorbate and aldarate metabolism	7/500	Retinol metabolism	18/1500	beta-Alanine metabolism	7/500	Drug metabolism - other enzymes	7/500	Drug metabolism - cytochrome P450	12/500	Drug metabolism - other enzymes	45/1500
Ascorbate and aldarate metabolism	5/500	Pyrimidine metabolism	2/500	One carbon pool by folate	3/500	Ascorbate and aldarate metabolism	17/1500	Metabolism of xenobiotics by cytochrome P450	5/500	Methane metabolism	2/500	Ether lipid metabolism	9/500	Drug metabolism - cytochrome P450	14/1500
Histidine metabolism	3/500	Valine, leucine and isoleucine degradation	2/500	Histidine metabolism	3/500	beta-Alanine metabolism	9/1500	Histidine metabolism	5/500	Drug metabolism - cytochrome P450	2/500	Metabolism of xenobiotics by cytochrome P450	7/500	beta-Alanine metabolism	13/1500
beta-Alanine metabolism	3/500	Retinol metabolism	2/500	Starch and sucrose metabolism	2/500	Histidine metabolism	6/1500	Methane metabolism	4/500	beta-Alanine metabolism	2/500	Tyrosine metabolism	4/500	Metabolism of xenobiotics by cytochrome P450	12/1500
Glycerophospholipid metabolism	2/500	Linoleic acid metabolism	2/500	Riboflavin metabolism	2/500	Glycerophospholipid metabolism	3/1500	Lysine degradation	3/500	Retinol metabolism	2/500	Histidine metabolism	4/500	Ether lipid metabolism	11/1500
Steroid biosynthesis	1/500	Starch and sucrose metabolism	1/500	Selenocompound metabolism	1/500	Valine, leucine and isoleucine degradation	3/1500	Tyrosine metabolism	2/500	Streptomycin biosynthesis	1/500	Lysine degradation	4/500	Methane metabolism	7/1500
Lysine degradation	1/500	Glyoxylate and dicarboxylate metabolism	1/500	Mucin type O-Glycan biosynthesis	1/500	Starch and sucrose metabolism	3/1500	Drug metabolism - cytochrome P450	2/500	Galactose metabolism	1/500	beta-Alanine metabolism	4/500	Lysine degradation	7/1500
Folate biosynthesis	1/500	Selenocompound metabolism	1/500	Arachidonic acid metabolism	1/500	Linoleic acid metabolism	2/1500	Ether lipid metabolism	2/500	Tyrosine metabolism	1/500	Retinol metabolism	2/500	Tyrosine metabolism	7/1500
Nicotinate and nicotinamide metabolism	1/500	Chloroalkane and chloroalkene degradation	1/500	Valine, leucine and isoleucine degradation	1/500	Selenocompound metabolism	2/1500	Retinol metabolism	1/500	Glycolysis / Gluconeogenesis	1/500	Steroid biosynthesis	1/500	Retinol metabolism	5/1500
Tryptophan metabolism	1/500	Fatty acid degradation	1/500	Tyrosine metabolism	1/500	Riboflavin metabolism	2/1500	Streptomycin biosynthesis	1/500	Cysteine and methionine metabolism	1/500	Glycolysis / Gluconeogenesis	1/500	Galactose metabolism	3/1500
				Glycerophospholipid metabolism	1/500	Steroid biosynthesis	1/1500	Galactose metabolism	1/500	Glycerolipid metabolism	1/500	Galactose metabolism	1/500	Streptomycin biosynthesis	2/1500
						Lysine degradation	1/1500	Glycerophospholipid metabolism	1/500			Methane metabolism	1/500	Glycolysis / Gluconeogenesis	2/1500
						Folate biosynthesis	1/1500	Sphingolipid metabolism	1/500			Starch and sucrose metabolism	1/500	Glycerophospholipid metabolism	1/1500
						Nicotinate and nicotinamide metabolism	1/1500							Sphingolipid metabolism	1/1500
						Tryptophan metabolism	1/1500							Cysteine and methionine metabolism	1/1500
						Glyoxylate and dicarboxylate metabolism	1/1500							Glycerolipid metabolism	1/1500
						Chloroalkane and chloroalkene degradation	1/1500							Steroid biosynthesis	1/1500
						Fatty acid degradation	1/1500							Starch and sucrose metabolism	1/1500
						Mucin type O-Glycan biosynthesis	1/1500
						Arachidonic acid metabolism	1/1500
						Tyrosine metabolism	1/1500

## Sheet: Table S4
Table S4: Differential genes and metabolites in the frequently selected pathways used to build classifiers (Benign-PCA).
Frequently selected pathway markers	Differential Genes (p<0.05) Entrez ID	Official Gene Symbol	Topological Weight from DRW-GM	Rank of Topological Weight	p-Value1	Rank of p-Value	Rank Difference2	Differential Metabolites (p<0.01) KEGG Compound ID	Metabolite Name	Rank of Topological Weight of Metabolites
hsa00860: Porphyrin and chlorophyll metabolism (1030/1500)	2990	GUSB	0.00213616	31	2.95018e-05	27	-4	cpd:C00037	Glycine	2
	2495	FTH1	0.00197664	44	6.15682e-05	37	-7
	3145	HMBS	0.00157614	84	0.000446291	75	-9
	210	ALAD	0.00156008	85	0.00057416	80	-5
	644	BLVRA	0.00120886	160	0.00277806	154	-6
	124454	EARS2	0.00099082	237	0.00795493	228	-9
	2058	EPRS	0.000946361	257	0.00994922	247	-10
	5498	PPOX	0.000875824	286	0.0128909	265	-21
	10720	UGT2B11	2.21938e-05	1231	0.00716756	216	-1015
hsa00230: Purine metabolism (416/1500)	5437	POLR2H	0.00355429	3	3.49372e-08	3	0	cpd:C00037	Glycine	2
	10606	PAICS	0.002928	8	8.65813e-07	7	-1
	84265	POLR3GL	0.00263064	13	3.31411e-06	12	-1
	53343	NUDT9	0.00245068	20	6.1455e-06	18	-2
	4830	NME1	0.0024226	23	1.38755e-05	24	1
	204	AK2	0.00198001	42	6.812e-05	39	-3
	30833	NT5C	0.00197976	43	0.000161149	51	8
	4831	NME2	0.00187888	50	0.000202339	54	4
	9061	PAPSS1	0.00184924	51	0.000169305	52	1
	25885	POLR1A	0.00169224	64	0.0011945	115	51
	5141	PDE4A	0.00168694	65	0.000130183	47	-18
	2982	GUCY1A3	0.00165845	70	0.000320229	64	-6
	957	ENTPD5	0.00165038	73	0.000143646	50	-23
	956	ENTPD3	0.00164916	74	0.000338378	66	-8
	5236	PGM1	0.00162667	76	0.000438432	74	-2
	108	ADCY2	0.00157769	83	0.000320749	65	-18
	11164	NUDT5	0.0015015	98	0.00066111	87	-11
	3704	ITPA	0.00149275	99	0.000908785	104	5
	64425	POLR1E	0.00148316	100	0.000907419	103	3
	3615	IMPDH2	0.00147531	102	0.000816992	99	-3
	4907	NT5E	0.00143984	113	0.0037223	169	56
	109	ADCY3	0.00142772	115	0.00110617	113	-2
	5140	PDE3B	0.00140801	117	0.00105631	111	-6
	111	ADCY5	0.00134212	130	0.00706952	214	84
	124583	CANT1	0.00132733	131	0.0016146	127	-4
	4882	NPR2	0.00126501	149	0.00222642	140	-9
	1716	DGUOK	0.00124538	156	0.0024282	148	-8
	5138	PDE2A	0.00118285	167	0.00320438	164	-3
	5433	POLR2D	0.00114526	179	0.00286947	156	-23
	115	ADCY9	0.00111299	189	0.00770603	224	35
	84618	NT5C1A	0.00109384	194	0.0148333	277	83
	5145	PDE6A	0.00105	212	0.0159341	285	73
	954	ENTPD2	0.00104963	213	0.00609015	203	-10
	353	APRT	0.00103003	220	0.00804801	230	10
	30834	ZNRD1	0.000973777	242	0.0116646	259	17
	107	ADCY1	0.000939516	260	0.0136225	269	9
	8833	GMPS	0.00092231	264	0.0113793	256	-8
	100	ADA	0.000911766	268	0.0131539	267	-1
	84172	POLR1B	0.000898126	274	0.00728702	218	-56
	221823	PRPS1	0.000862784	293	0.0166303	289	-4
	158	ADSL	0.0008616	294	0.0196812	305	11
	159	ADSS	0.000857557	296	0.0158387	284	-12
	2618	GART	0.000828173	305	0.0312129	340	35
	246721	POLR2J2	0.00076123	338	0.0332525	350	12
	5315	PKM2	0.000735576	350	0.0388953	366	16
	5167	ENPP1	0.000734115	351	0.0440099	388	37
	57804	POLD4	0.000716473	358	0.0328429	348	-10
	203	AK1	0.000708667	364	0.0358579	357	-7
	122622	ADSSL1	0.000658362	401	0.042276	379	-22
	5144	PDE4D	0.000635281	421	0.0458757	392	-29
	5153	PDE1B	0.000627104	424	0.0495816	406	-18
	2272	FHIT	0.000577391	450	0.0388623	364	-86
	5471	PPAT	0.000458556	548	0.0405872	373	-175
	955	ENTPD6	0.000406658	594	0.0185227	300	-294
hsa00040: Pentose and glucuronate interconversions (62/1500)	217	ALDH2	0.00327848	5	1.32877e-07	5	0
	2990	GUSB	0.00213616	31	2.95018e-05	27	-4
	231	AKR1B1	0.00160334	80	0.000634335	85	5
	7360	UGP2	0.00108489	202	0.00589803	200	-2
	7358	UGDH	0.000785687	322	0.024983	323	1
	51181	DCXR	0.00069246	373	0.0386573	362	-11
	10720	UGT2B11	2.21938e-05	1231	0.00716756	216	-1015
hsa00983: Drug metabolism - other enzymes (49/1500)	7371	UCK2	0.00334348	4	7.57394e-08	4	0
	2990	GUSB	0.00213616	31	2.95018e-05	27	-4
	7083	TK1	0.00167244	67	0.00029092	61	-6
	3704	ITPA	0.00149275	99	0.000908785	104	5
	3615	IMPDH2	0.00147531	102	0.000816992	99	-3
	1066	CES1	0.00140478	118	0.00108111	112	-6
	1551	CYP3A7	0.00131281	136	0.00200426	135	-1
	1577	CYP3A5	0.00127559	146	0.00240779	147	1
	8833	GMPS	0.00092231	264	0.0113793	256	-8
	7372	UMPS	0.000755172	342	0.0301345	335	-7
	8824	CES2	0.00064687	412	0.0438486	387	-25
	10720	UGT2B11	2.21938e-05	1231	0.00716756	216	-1015
hsa00670: One carbon pool by folate (40/1500)	275	AMT	0.00301425	7	9.49072e-07	8	1
	10797	MTHFD2	0.00220621	27	2.80384e-05	26	-1
	6472	SHMT2	0.00183142	53	0.000297668	62	9
	160428	ALDH1L2	0.00116075	173	0.00387764	172	-1
	10841	FTCD	0.00111002	191	0.0062083	205	14
	2618	GART	0.000828173	305	0.0312129	340	35
	10840	ALDH1L1	0.000743484	347	0.045768	391	44
	441024	MTHFD2L	0.000462659	544	0.0220416	310	-234
1p-Value: The p-value from a two-tailed t-test on the expression values of the gene between Benign and PCA samples.
2Rank Difference: The difference between the rank of topological weight and the rank of p-value.

## Sheet: Table S5
Table S5: Differential genes and metabolites in the frequently selected pathways used to build classifiers (PCA-Mets).
Frequently selected pathway markers	Differential Genes (p<0.05) Entrez ID	Official Gene Symbol	Topological Weight from DRW-GM	Rank of Topological Weight	p-Value1	Rank of p-Value	Rank Difference2	Differential Metabolites (p<0.01) KEGG Compound ID	Metabolite Name	Rank of Topological Weight of Metabolites
hsa00140: Steroid hormone biosynthesis (701/1500)	8630	HSD17B6	0.00208393	6	6.31994e-08	5	-1	cpd:C00187	Cholesterol	3
	6716	SRD5A2	0.00185088	15	2.52669e-07	14	-1	cpd:C04555	Dehydroepiandrosterone sulfate	37
	1543	CYP1A1	0.00117739	99	7.81515e-05	86	-13
	9420	CYP7B1	0.00116239	104	0.000109364	101	-3
	1312	COMT	0.00115982	106	0.000101356	97	-9
	3292	HSD17B1	0.000830562	230	0.00117963	203	-27
	3291	HSD11B2	0.000779	263	0.00179147	242	-21
	3290	HSD11B1	0.000634507	370	0.00590607	341	-29
	3294	HSD17B2	0.000541078	446	0.013775	420	-26
	51144	HSD17B12	0.000511964	475	0.0086505	372	-103
	1583	CYP11A1	0.000386894	600	0.0439633	564	-36
	7366	UGT2B15	0.000382317	606	0.0215377	474	-132
	1584	CYP11B1	0.000338996	667	0.0301092	513	-154
	3283	HSD3B1	7.92913e-05	1075	0.0291916	508	-567
hsa00230: Purine metabolism (222/1500)	22978	NT5C2	0.00170133	20	4.42133e-05	72	52	cpd:C00212	Adenosine	10
	8622	PDE8B	0.00166699	23	1.21983e-06	24	1	cpd:C00294	Inosine	29
	5424	POLD1	0.00156118	32	3.41218e-06	31	-1	cpd:C00086	Urea	31
	8382	NME5	0.00140192	49	1.07086e-05	43	-6	cpd:C00366	Urate	39
	5236	PGM1	0.00137703	52	1.8033e-05	51	-1	cpd:C00387	Guanosine	35
	4860	PNP	0.00132412	66	0.0095828	386	320
	132	ADK	0.00131226	70	4.8609e-05	74	4
	158	ADSL	0.00124601	80	5.43023e-05	76	-4
	246721	POLR2J2	0.00121266	87	6.44483e-05	80	-7
	5315	PKM2	0.00119405	94	8.46278e-05	88	-6
	5437	POLR2H	0.00112721	110	0.00013049	106	-4
	318	NUDT2	0.00107592	128	0.000177167	112	-16
	56985	C17ORF48	0.0010683	132	0.000657936	174	42
	5426	POLE	0.00102782	146	0.000346617	148	2
	4907	NT5E	0.00102711	147	0.00146938	219	72
	56953	NT5M	0.000976891	164	0.0175014	452	288
	5142	PDE4B	0.000967118	170	0.000711437	180	10
	84618	NT5C1A	0.000913401	190	0.0340461	535	345
	159	ADSS	0.000876743	206	0.000563568	170	-36
	3251	HPRT1	0.000860826	212	0.00154922	227	15
	51292	GMPR2	0.000859334	214	0.000957539	191	-23
	9061	PAPSS1	0.000848349	219	0.00281638	277	58
	205	AK3L1	0.000816526	235	0.0014744	220	-15
	3704	ITPA	0.000812695	239	0.00203251	250	11
	108	ADCY2	0.000811422	241	0.00654684	348	107
	55703	POLR3B	0.000802408	250	0.000911349	186	-64
	4832	NME3	0.000747886	287	0.00495094	327	40
	5143	PDE4C	0.000739293	292	0.00997689	391	99
	55821	ALLC	0.000732928	297	0.0231003	479	182
	5435	POLR2F	0.000727534	301	0.00353718	297	-4
	11164	NUDT5	0.000725422	302	0.00283927	278	-24
	471	ATIC	0.000705993	315	0.00420502	311	-4
	55276	PGM2	0.000700004	320	0.00482606	320	0
	115	ADCY9	0.000699038	321	0.00408866	307	-14
	10621	POLR3F	0.000687834	332	0.00490914	325	-7
	2983	GUCY1B3	0.000680373	338	0.00446433	314	-24
	5558	PRIM2	0.000680373	339	0.0120393	408	69
	3615	IMPDH2	0.000666059	349	0.00493685	326	-23
	84265	POLR3GL	0.000660533	351	0.00615031	343	-8
	5432	POLR2C	0.000656561	355	0.00635534	347	-8
	54107	POLE3	0.000643957	362	0.00663451	349	-13
	8654	PDE5A	0.000635861	367	0.00720729	358	-9
	272	AMPD3	0.000614716	388	0.00753572	362	-26
	5145	PDE6A	0.000606002	397	0.0384887	549	152
	954	ENTPD2	0.000591639	408	0.00841313	369	-39
	50484	RRM2B	0.000571814	419	0.00934391	381	-38
	1716	DGUOK	0.000568811	425	0.0108494	398	-27
	84172	POLR1B	0.000559092	431	0.00148534	221	-210
	5150	PDE7A	0.00053615	450	0.0110349	400	-50
	53343	NUDT9	0.000532621	451	0.013948	423	-28
	2766	GMPR	0.000529626	454	0.0145663	431	-23
	2982	GUCY1A3	0.000495656	489	0.0205151	466	-23
	5431	POLR2B	0.000489119	501	0.025323	484	-17
	29922	NME7	0.000482769	506	0.0441863	565	59
	122622	ADSSL1	0.000477521	514	0.0228145	478	-36
	5169	ENPP3	0.00045966	526	0.0468744	577	51
	5439	POLR2J	0.000459406	527	0.0323634	529	2
	5147	PDE6D	0.000455214	531	0.0258326	489	-42
	57804	POLD4	0.000454275	533	0.0317634	528	-5
	203	AK1	0.000449651	537	0.0285024	502	-35
	9533	POLR1C	0.000443033	544	0.0370475	543	-1
	11128	POLR3A	0.00042658	564	0.0281432	500	-64
	5151	PDE8A	0.000409968	578	0.0325433	531	-47
	5136	PDE1A	0.000409704	579	0.0206781	469	-110
	957	ENTPD5	0.000405261	583	0.0200022	462	-121
	10714	POLD3	0.000404909	584	0.0429723	560	-24
	5153	PDE1B	0.00036767	629	0.0425051	559	-70
	9583	ENTPD4	0.000314069	701	0.0470539	578	-123
	377841	ENTPD8	6.4461e-05	1091	0.0172119	449	-642
	953	ENTPD1	6.4461e-05	1092	0.031744	527	-565
hsa00380: Tryptophan metabolism (131/1500)	4129	MAOB	0.00186723	14	3.97524e-07	17	3	cpd:C00078	Tryptophan	22
	501	ALDH7A1	0.00159305	30	1.7142e-05	50	20
	38	ACAT1	0.00143988	42	9.59519e-06	42	0
	224	ALDH3A2	0.0013762	54	9.09492e-05	93	39
	219	ALDH1B1	0.00132555	63	4.59108e-05	73	10
	883	CCBL1	0.00123353	84	2.06907e-05	56	-28
	1543	CYP1A1	0.00117739	99	7.81515e-05	86	-13
	15	AANAT	0.00110562	116	0.000335884	145	29
	56267	CCBL2	0.00110259	117	0.000121656	102	-15
	223	ALDH9A1	0.00105673	135	0.00112747	202	67
	51166	AADAT	0.000911852	191	0.000699905	176	-15
	217	ALDH2	0.000763967	274	0.0142559	426	152
	316	AOX1	0.000736516	294	0.00264849	273	-21
	1892	ECHS1	0.000706105	314	0.00455201	319	5
	3030	HADHA	0.000702801	317	0.00414586	309	-8
	3620	IDO1	0.000625957	375	0.00508863	328	-47
	3033	HADH	0.00056521	427	0.0215745	475	48
	39	ACAT2	0.000555074	434	0.0142763	427	-7
	847	CAT	0.0005163	469	0.0155129	437	-32
	1544	CYP1A2	0.000481665	508	0.028116	498	-10
	1962	EHHADH	0.000135187	960	0.00873168	373	-587
has00330: Arginine and proline metabolism (105/1500)	51056	LAP3	0.00200098	8	7.22173e-07	19	11	cpd:C00134	Putrescine	11
	4129	MAOB	0.00186724	14	3.97524e-07	17	3	cpd:C00148	L-Proline	1
	501	ALDH7A1	0.00159305	30	1.7142e-05	50	20	cpd:C00049	L-Aspartate	4
	384	ARG2	0.001406	48	0.000108878	100	52	cpd:C00213	Sarcosine	14
	224	ALDH3A2	0.00137619	54	9.09492e-05	93	39	cpd:C00086	Urea	31
	4953	ODC1	0.00136254	55	0.000318359	138	83	cpd:C00315	Spermidine	19
	219	ALDH1B1	0.00132555	63	4.59108e-05	73	10	cpd:C00750	Spermine	18
	6611	SMS	0.00132475	64	0.00951411	384	320	cpd:C02946	4-Acetamidobutanoate	42
	383	ARG1	0.0010952	120	0.00129123	207	87
	223	ALDH9A1	0.00105673	135	0.00112747	202	67
	4846	NOS3	0.00104521	140	0.000251071	125	-15
	4942	OAT	0.00102584	149	0.000285974	131	-18
	2806	GOT2	0.00101358	156	0.0307286	522	366
	2747	GLUD2	0.000929462	186	0.000644433	173	-13
	2628	GATM	0.000916705	189	0.00103369	195	6
	5832	ALDH18A1	0.000891254	197	0.000838323	183	-14
	217	ALDH2	0.000763967	274	0.0142559	426	152
	5033	P4HA1	0.000758325	280	0.00207308	252	-28
	65263	PYCRL	0.000753943	284	0.0176239	453	169
	6303	SAT1	0.000739751	291	0.00249173	267	-24
	5625	PRODH	0.000678257	340	0.00201019	248	-92
	8974	P4HA2	0.000622295	377	0.00406673	306	-71
	2593	GAMT	0.000604187	399	0.00893205	374	-25
	1160	CKMT2	0.000390492	597	0.0467132	575	-22
	27165	GLS2	0.000297325	730	0.0490606	581	-149
	1373	CPS1	1.46815e-05	1280	0.0285345	503	-777
hsa00590: Arachidonic acid metabolism (89/1500)	5321	PLA2G4A	0.00162852	26	3.85318e-06	32	6
	5730	HPGDS	0.00132574	62	1.92218e-05	53	-9
	26279	PLA2G2D	0.00118159	98	0.000238854	122	24
	5740	PTGIS	0.00116583	103	0.000122844	103	0
	4048	LTA4H	0.00112181	112	0.000104764	98	-14
	240	ALOX5	0.00101643	154	0.000437778	157	3
	27306	HPGDS	0.00100907	157	0.000329915	141	-16
	1555	CYP2B6	0.000959557	173	0.000311961	133	-40
	246	ALOX15	0.000941149	180	0.000331258	143	-37
	124975	GGT6	0.000934224	181	0.000703716	177	-4
	5743	PTGS2	0.000889163	198	0.00132798	209	11
	2877	GPX2	0.000800711	253	0.00148557	222	-31
	2882	GPX7	0.000753796	285	0.00255777	272	-13
	873	CBR1	0.00073627	295	0.00249425	268	-27
	247	ALOX15B	0.000685321	334	0.00444852	313	-21
	81579	PLA2G12A	0.000541679	444	0.0254512	486	42
	1579	CYP4A11	0.00053209	452	0.0365687	541	89
	8398	PLA2G6	0.000515303	472	0.0316433	526	54
	113612	CYP2U1	0.000508853	477	0.0201068	464	-13
	2053	EPHX2	0.000485861	505	0.0207302	470	-35
	2876	GPX1	0.000422599	568	0.0337014	534	-34
	80142	PTGES2	0.000421678	569	0.0371377	545	-24
	84647	PLA2G12B	9.70412e-05	1044	0.0161922	444	-600
hsa00340: Histidine metabolism (68/1500)	4129	MAOB	0.00186723	14	3.97524e-07	17	3	cpd:C00049	L-Aspartate	4
	501	ALDH7A1	0.00159305	30	1.7142e-05	50	20
	224	ALDH3A2	0.0013762	54	9.09492e-05	93	39
	219	ALDH1B1	0.00132555	63	4.59108e-05	73	10
	3176	HNMT	0.00126001	75	3.72264e-05	67	-8
	3067	HDC	0.00118461	96	7.31614e-05	82	-14
	223	ALDH9A1	0.00105673	135	0.00112747	202	67
	220	ALDH1A3	0.000885692	202	0.000953855	190	-12
	443	ASPA	0.000803197	249	0.004407	312	63
	217	ALDH2	0.000763967	274	0.0142559	426	152
	9836	LCMT2	0.00069279	327	0.00375583	303	-24
	221	ALDH3B1	0.000397972	591	0.040176	555	-36
	10841	FTCD	0.00038575	602	0.0458459	573	-29
hsa00260: Glycine, serine and threonine metabolism (53/1500)	8639	AOC3	0.00196719	10	1.28442e-07	9	-1	cpd:C00049	L-Aspartate	4
	4129	MAOB	0.00186723	14	3.97524e-07	17	3	cpd:C00213	Sarcosine	14
	501	ALDH7A1	0.00159305	30	1.7142e-05	50	20	cpd:C01005	O-Phospho-L-serine	24
	6472	SHMT2	0.0013311	61	9.61653e-05	94	33	cpd:C00065	L-Serine	2
	63826	SRR	0.00121984	85	0.000228229	118	33	cpd:C00078	Tryptophan	22
	1738	DLD	0.00119799	93	8.73165e-05	90	-3
	314	AOC2	0.00113555	109	0.000123203	104	-5
	29958	DMGDH	0.00109393	122	0.000471481	165	43
	2628	GATM	0.000916705	189	0.00103369	195	6
	212	ALAS2	0.000838639	223	0.0011187	201	-22
	23464	GCAT	0.000674217	343	0.00509637	329	-14
	1491	CTH	0.000611757	391	0.00959134	387	-4
	2593	GAMT	0.000604187	399	0.00893205	374	-25
	51268	PIPOX	0.000571584	420	0.0178265	455	35
	189	AGXT	0.000541674	445	0.0138752	422	-23
	275	AMT	0.000500642	484	0.0305357	518	34
	1757	SARDH	0.00041266	576	0.0182426	456	-120
hsa00983: Drug metabolism - other enzymes (45/1500)	1806	DPYD	0.00160342	27	0.000217139	117	90
	7083	TK1	0.00127727	74	3.01088e-05	64	-10
	7172	TPMT	0.00104496	141	0.000238704	121	-20
	1890	TYMP	0.000952415	175	0.0446422	568	393
	1066	CES1	0.000863342	209	0.000937789	189	-20
	3251	HPRT1	0.000860826	212	0.00154922	227	15
	3704	ITPA	0.000812695	239	0.00203251	250	11
	978	CDA	0.000763798	275	0.00161983	234	-41
	3615	IMPDH2	0.000666059	349	0.00493685	326	-23
	7371	UCK2	0.00057253	418	0.0105163	396	-22
	7084	TK2	0.000476304	516	0.0107291	397	-119
	83549	UCK1	0.000454419	532	0.0278844	497	-35
	7366	UGT2B15	0.000382317	606	0.0215377	474	-132
	9	NAT1	0.000377416	612	0.0493972	582	-30
1p-Value: The p-value from a two-tailed t-test on the expression values of the gene between PCA and Mets samples.
2Rank Difference: The difference between the rank of topological weight and the rank of p-value.

## Sheet: Table S6
Table S6: The topological weight of genes from DRW-GM.
Benign-PCA						PCA-Mets
Entrez Gene ID1	Topological Weight from DRW-GM	Rank of Topological Weight	p-Value2	Rank of p-Value	Rank Difference3	Entrez Gene ID	Topological Weight from DRW-GM	Rank of Topological Weight	p-Value	Rank of p-Value	Rank Difference
23600	0.00375695	1	1.27566e-08	1	0	9380	0.00284558	1	1.3555e-10	1	0
6675	0.00356301	2	2.73138e-08	2	0	54187	0.00234506	2	6.80661e-09	2	0
5437	0.00355429	3	3.49372e-08	3	0	128	0.00224041	3	2.08011e-08	4	1
7371	0.00334348	4	7.57394e-08	4	0	6309	0.00219971	4	2.04532e-08	3	-1
217	0.00327848	5	1.32877e-07	5	0	3074	0.00218007	5	8.94059e-08	7	2
2950	0.00315923	6	1.86528e-07	6	0	8630	0.00208393	6	6.31994e-08	5	-1
275	0.00301425	7	9.49072e-07	8	1	178	0.00202852	7	8.28106e-08	6	-1
10606	0.002928	8	8.65813e-07	7	-1	51056	0.00200098	8	7.22173e-07	19	11
1592	0.00291888	9	0.726094	1130	1121	8613	0.00197889	9	1.10312e-07	8	-1
5333	0.00277813	10	1.28235e-06	9	-1	8639	0.00196719	10	1.28442e-07	9	-1
2650	0.00266953	11	2.15271e-06	10	-1	445329	0.00189541	11	1.73074e-07	10	-1
4259	0.00264018	12	2.40863e-06	11	-1	57176	0.00188061	12	1.96708e-07	12	0
84265	0.00263064	13	3.31411e-06	12	-1	57038	0.00187781	13	2.01309e-07	13	0
1152	0.00255297	14	3.59631e-06	13	-1	4129	0.00186724	14	3.97524e-07	17	3
79796	0.00254704	15	4.42494e-06	14	-1	6716	0.00185088	15	2.52669e-07	14	-1
2762	0.0024974	16	6.99983e-06	19	3	493911	0.00184715	16	2.83923e-07	15	-1
80308	0.00249255	17	5.9483e-06	17	0	55256	0.00181705	17	3.65104e-07	16	-1
23475	0.00249138	18	4.94167e-06	15	-3	123263	0.00173379	18	1.90087e-07	11	-7
64087	0.00248661	19	5.09121e-06	16	-3	98	0.00171915	19	7.64507e-07	20	1
53343	0.00245068	20	6.1455e-06	18	-2	22978	0.00170133	20	4.42133e-05	72	52
51196	0.00243039	21	7.11801e-06	21	0	6675	0.00168873	21	1.07654e-06	22	1
3931	0.0024234	22	7.00892e-06	20	-2	3419	0.0016705	22	1.4017e-06	25	3
4830	0.0024226	23	1.38755e-05	24	1	8622	0.00166699	23	1.21983e-06	24	1
316	0.0023686	24	9.38781e-06	22	-2	427	0.00166186	24	1.18282e-06	23	-1
2946	0.00232118	25	1.16035e-05	23	-2	226	0.00163366	25	2.24936e-06	27	2
2717	0.00222234	26	3.66571e-05	31	5	5321	0.00162852	26	3.85318e-06	32	6
10797	0.00220621	27	2.80384e-05	26	-1	1806	0.00160342	27	0.000217139	117	90
8869	0.00216304	28	3.01005e-05	28	0	11112	0.00159415	28	2.75961e-06	29	1
5130	0.00214732	29	2.73869e-05	25	-4	6799	0.00159356	29	2.0919e-06	26	-3
81579	0.00214357	30	3.42302e-05	30	0	501	0.00159305	30	1.7142e-05	50	20
2990	0.00213616	31	2.95018e-05	27	-4	2098	0.00156569	31	2.65959e-06	28	-3
3945	0.00212616	32	3.1966e-05	29	-3	5424	0.00156118	32	3.41218e-06	31	-1
27430	0.00205753	33	4.77532e-05	34	1	3099	0.00155521	33	2.35003e-05	58	25
64841	0.00204773	34	4.69273e-05	33	-1	57505	0.00154125	34	3.24066e-06	30	-4
51520	0.0020401	35	4.51492e-05	32	-3	6646	0.00152147	35	3.79921e-05	68	33
23171	0.00203482	36	5.66043e-05	35	-1	952	0.00152126	36	2.30869e-05	57	21
55312	0.00202962	37	6.13524e-05	36	-1	51809	0.00151314	37	4.27497e-06	33	-4
55217	0.00202737	38	0.000217559	56	18	9446	0.00147693	38	5.72195e-06	36	-2
2182	0.00201406	39	6.62788e-05	38	-1	4669	0.00147334	39	5.69877e-06	35	-4
79017	0.00200855	40	0.000132037	49	9	6901	0.00146868	40	5.8883e-06	37	-3
2628	0.001982	41	7.65999e-05	40	-1	549	0.00145738	41	8.3784e-06	39	-2
204	0.00198001	42	6.812e-05	39	-3	38	0.00143988	42	9.59519e-06	42	0
30833	0.00197976	43	0.000161149	51	8	55808	0.00143765	43	7.74076e-06	38	-5
2495	0.00197664	44	6.15682e-05	37	-7	645	0.00142219	44	8.82386e-06	40	-4
5373	0.00195628	45	8.10288e-05	41	-4	55	0.00142215	45	9.04328e-06	41	-4
226	0.0019437	46	0.000101811	44	-2	2271	0.0014204	46	1.18696e-05	45	-1
10020	0.00193893	47	8.6234e-05	42	-5	231	0.00141132	47	0.00100778	193	146
3028	0.00190213	48	0.000101661	43	-5	384	0.001406	48	0.000108878	100	52
8309	0.00190002	49	0.000103539	45	-4	8382	0.00140192	49	1.07086e-05	43	-6
4831	0.00187888	50	0.000202339	54	4	10020	0.00140017	50	1.51247e-05	48	-2
9061	0.00184924	51	0.000169305	52	1	2194	0.00138614	51	0.00138417	214	163
2531	0.00183855	52	0.000122288	46	-6	5236	0.00137703	52	1.8033e-05	51	-1
6472	0.00183142	53	0.000297668	62	9	2180	0.00137682	53	3.11485e-05	66	13
230	0.0018295	54	0.00017875	53	-1	224	0.00137619	54	9.09492e-05	93	39
5050	0.00182675	55	0.000130256	48	-7	4953	0.00136254	55	0.000318359	138	83
47	0.00175805	56	0.000213488	55	-1	6392	0.0013613	56	1.90596e-05	52	-4
5831	0.00174159	57	0.000267015	60	3	51302	0.00136071	57	1.50218e-05	47	-10
79053	0.00173926	58	0.000225663	57	-1	5210	0.00134748	58	2.0074e-05	54	-4
5223	0.00171907	59	0.0002502	59	0	51601	0.00134089	59	1.6911e-05	49	-10
254531	0.00171187	60	0.000403242	71	11	5162	0.00133715	60	2.06371e-05	55	-5
178	0.00170243	61	0.000401909	70	9	6472	0.0013311	61	9.61653e-05	94	33
5730	0.00169989	62	0.00024239	58	-4	5730	0.00132574	62	1.92218e-05	53	-9
443	0.00169524	63	0.00755499	222	159	219	0.00132555	63	4.59108e-05	73	10
25885	0.00169224	64	0.0011945	115	51	6611	0.00132475	64	0.00951411	384	320
5141	0.00168694	65	0.000130183	47	-18	84693	0.00132459	65	2.38496e-05	59	-6
30815	0.00168286	66	0.000352647	67	1	4860	0.00132412	66	0.0095828	386	320
7083	0.00167244	67	0.00029092	61	-6	1717	0.00132407	67	8.61977e-05	89	22
2137	0.00166294	68	0.00153841	123	55	594	0.00132308	68	4.37219e-06	34	-34
587	0.00165934	69	0.00041646	72	3	55301	0.00131343	69	0.257847	893	824
2982	0.00165845	70	0.000320229	64	-6	132	0.00131226	70	4.8609e-05	74	4
60489	0.00165433	71	0.000925735	105	34	6390	0.00130682	71	2.98869e-05	63	-8
79731	0.00165282	72	0.00030453	63	-9	5352	0.00130544	72	2.61155e-05	60	-12
957	0.00165038	73	0.000143646	50	-23	51727	0.00129177	73	3.05017e-05	65	-8
956	0.00164916	74	0.000338378	66	-8	7083	0.00127727	74	3.01088e-05	64	-10
154141	0.00164314	75	0.000369212	69	-6	3176	0.00126001	75	3.72264e-05	67	-8
5236	0.00162667	76	0.000438432	74	-2	6342	0.00125694	76	5.24036e-05	75	-1
1727	0.00161991	77	0.000358162	68	-9	440	0.00125202	77	0.000299213	132	55
2744	0.00161625	78	0.00395411	174	96	8985	0.00124948	78	4.16943e-05	71	-7
83440	0.00161263	79	0.000432525	73	-6	23417	0.00124607	79	0.000263387	127	48
231	0.00160334	80	0.000634335	85	5	158	0.00124601	80	5.43023e-05	76	-4
253558	0.00158383	81	0.0116513	258	177	55300	0.00124382	81	4.06649e-05	70	-11
2026	0.00157927	82	0.000502248	76	-6	9091	0.00124285	82	3.80399e-05	69	-13
108	0.00157769	83	0.000320749	65	-18	84787	0.0012399	83	8.96148e-05	92	9
3145	0.00157614	84	0.000446291	75	-9	883	0.00123353	84	2.06907e-05	56	-28
210	0.00156008	85	0.00057416	80	-5	63826	0.00121984	85	0.000228229	118	33
3141	0.00155437	86	0.000588615	82	-4	10327	0.00121283	86	0.000366162	151	65
4144	0.00155405	87	0.000571074	79	-8	246721	0.00121266	87	6.44483e-05	80	-7
5805	0.00155371	88	0.000508099	77	-11	51477	0.00120911	88	5.48764e-05	78	-10
10327	0.00155221	89	0.000578133	81	-8	199857	0.00120631	89	2.97163e-05	62	-27
55808	0.0015451	90	0.000522604	78	-12	2953	0.00120395	90	5.44893e-05	77	-13
51703	0.00154401	91	0.000672233	90	-1	1718	0.00120356	91	0.00110086	199	108
56895	0.00153647	92	0.00148204	122	30	5095	0.0011982	92	5.96229e-05	79	-13
56898	0.00153589	93	0.000667318	89	-4	1738	0.00119799	93	8.73165e-05	90	-3
55568	0.00153122	94	0.000612039	83	-11	5315	0.00119405	94	8.46278e-05	88	-6
8613	0.00151783	95	0.000664962	88	-7	91373	0.00118944	95	7.64646e-05	84	-11
37	0.00150434	96	0.000633099	84	-12	3067	0.00118461	96	7.31614e-05	82	-14
65263	0.00150181	97	0.000870527	101	4	55577	0.0011845	97	0.000265925	128	31
11164	0.0015015	98	0.00066111	87	-11	26279	0.00118159	98	0.000238854	122	24
3704	0.00149275	99	0.000908785	104	5	1543	0.00117739	99	7.81515e-05	86	-13
64425	0.00148316	100	0.000907419	103	3	1592	0.00117639	100	0.0134985	418	318
6296	0.00147769	101	0.000736207	91	-10	84992	0.00117413	101	6.70877e-05	81	-20
3615	0.00147531	102	0.000816992	99	-3	57134	0.00116599	102	0.000101032	96	-6
5836	0.00147256	103	0.000804129	97	-6	5740	0.00116583	103	0.000122844	103	0
3295	0.00146967	104	0.000982577	109	5	9420	0.00116239	104	0.000109364	101	-3
2720	0.00146165	105	0.000975737	107	2	5330	0.00116201	105	8.39709e-05	87	-18
23438	0.00146109	106	0.000783471	93	-13	1312	0.00115982	106	0.000101356	97	-9
5445	0.00145888	107	0.000797797	95	-12	83440	0.00115277	107	0.000105775	99	-8
5048	0.00145871	108	0.000799081	96	-12	7054	0.00114248	108	7.77957e-05	85	-23
8703	0.00145827	109	0.000977058	108	-1	314	0.00113554	109	0.000123203	104	-5
278	0.00145411	110	0.000812423	98	-12	5437	0.00112721	110	0.00013049	106	-4
51477	0.0014468	111	0.000860084	100	-11	10434	0.00112673	111	9.98727e-05	95	-16
9517	0.00144137	112	0.000955002	106	-6	4048	0.00112181	112	0.000104764	98	-14
4907	0.00143984	113	0.0037223	169	56	8525	0.00111493	113	7.5586e-05	83	-30
81888	0.00143896	114	0.000875744	102	-12	2717	0.00111472	114	0.116817	732	618
109	0.00142772	115	0.00110617	113	-2	3988	0.00110988	115	0.000465095	162	47
4199	0.00142403	116	0.000636882	86	-30	15	0.00110562	116	0.000335884	145	29
5140	0.00140801	117	0.00105631	111	-6	56267	0.00110259	117	0.000121656	102	-15
1066	0.00140478	118	0.00108111	112	-6	5209	0.00109684	118	0.000148717	107	-11
2330	0.00140456	119	0.000795271	94	-25	55790	0.00109652	119	0.000198447	115	-4
1608	0.00140415	120	0.001056	110	-10	383	0.0010952	120	0.00129123	207	87
51809	0.00139005	121	0.00116293	114	-7	2235	0.00109507	121	0.000169084	108	-13
6489	0.00138587	122	0.00135059	116	-6	29958	0.00109393	122	0.000471481	165	43
1119	0.00137318	123	0.00142764	120	-3	22845	0.00109382	123	0.000172004	111	-12
4953	0.00136981	124	0.00137463	118	-6	2949	0.00109278	124	0.000277044	130	6
51540	0.00135684	125	0.00163589	128	3	10919	0.00108836	125	0.00019786	114	-11
5321	0.00135504	126	0.00166823	129	3	2027	0.00108448	126	0.000170535	109	-17
11041	0.00135379	127	0.00141078	119	-8	3162	0.00108067	127	0.000187335	113	-14
126792	0.00134921	128	0.00157164	125	-3	318	0.00107592	128	0.000177167	112	-16
54995	0.00134811	129	0.00158856	126	-3	132789	0.00107185	129	0.000170866	110	-19
111	0.00134212	130	0.00706952	214	84	51	0.00107182	130	0.000468836	164	34
124583	0.00132733	131	0.0016146	127	-4	3032	0.00106948	131	0.000330033	142	11
686	0.00132509	132	0.00735652	219	87	56985	0.0010683	132	0.000657936	174	42
23632	0.00132498	133	0.00170027	130	-3	48	0.00106408	133	0.00134235	211	78
3706	0.00132472	134	0.00157089	124	-10	52	0.00105767	134	0.00042334	156	22
771	0.00132154	135	0.000761992	92	-43	223	0.00105673	135	0.00112747	202	67
1551	0.00131281	136	0.00200426	135	-1	2525	0.001056	136	2.92126e-05	61	-75
8639	0.00130997	137	0.00183866	133	-4	1375	0.00105561	137	0.00162515	235	98
4124	0.00130317	138	0.00183091	132	-6	259230	0.00105329	138	0.000314226	136	-2
4128	0.00129608	139	0.00248765	149	10	5860	0.00104856	139	0.000237798	120	-19
51166	0.00129438	140	0.0020307	137	-3	4846	0.00104521	140	0.000251071	125	-15
5049	0.00129296	141	0.00180875	131	-10	7172	0.00104496	141	0.000238704	121	-20
58478	0.00128671	142	0.00196238	134	-8	6898	0.0010435	142	5.7008e-07	18	-124
10449	0.00128459	143	0.00265073	151	8	5238	0.00104146	143	0.000452893	158	15
79611	0.00128287	144	0.0022305	141	-3	2941	0.00103841	144	0.000213736	116	-28
10195	0.00127778	145	0.00233977	146	1	686	0.00103229	145	0.00160565	231	86
1577	0.00127559	146	0.00240779	147	1	5426	0.00102782	146	0.000346617	148	2
35	0.00127001	147	0.00210381	138	-9	4907	0.00102711	147	0.00146938	219	72
5446	0.00126945	148	0.00202941	136	-12	51060	0.00102641	148	0.000228956	119	-29
4882	0.00126501	149	0.00222642	140	-9	4942	0.00102584	149	0.000285974	131	-18
3628	0.001265	150	0.00233532	144	-6	18	0.00102571	150	0.0347055	536	386
10434	0.0012589	151	0.00212959	139	-12	51205	0.00102363	151	0.000361551	150	-1
2132	0.00125587	152	0.00255127	150	-2	2330	0.00102135	152	1.22855e-05	46	-106
259230	0.00125268	153	0.00301056	161	8	5498	0.00101885	153	0.000267468	129	-24
116285	0.00125059	154	0.00225478	143	-11	240	0.00101643	154	0.000437778	157	3
29929	0.00124965	155	0.00270002	152	-3	51520	0.00101529	155	0.000249161	124	-31
1716	0.00124538	156	0.0024282	148	-8	2806	0.00101358	156	0.0307286	522	366
93183	0.00124212	157	0.00233912	145	-12	27306	0.00100907	157	0.000329915	141	-16
5837	0.00121994	158	0.00279285	155	-3	5211	0.000994314	158	0.00045673	161	3
32	0.00121504	159	0.00341202	167	8	8694	0.000994199	159	0.00031788	137	-22
644	0.00120886	160	0.00277806	154	-6	29880	0.000990968	160	0.000328146	140	-20
51067	0.00120457	161	0.00277395	153	-8	2589	0.000989222	161	0.000323208	139	-22
2098	0.00119342	162	0.00296059	160	-2	51227	0.000987148	162	0.000314112	134	-28
23590	0.00119256	163	0.00294312	158	-5	3417	0.000978477	163	0.000465973	163	0
6916	0.0011923	164	0.00295362	159	-5	56953	0.000976891	164	0.0175014	452	288
55349	0.00118738	165	0.00303132	162	-3	55229	0.000976195	165	0.000258843	126	-39
1798	0.00118638	166	0.00325645	165	-1	3612	0.000973447	166	0.00327796	290	124
5138	0.00118285	167	0.00320438	164	-3	51084	0.00097302	167	0.000456485	160	-7
31	0.00118002	168	0.00428797	180	12	8898	0.000969479	168	0.000344747	147	-21
2134	0.00117907	169	0.00287514	157	-12	54675	0.0009679	169	0.000367766	152	-17
7264	0.00117852	170	0.00403483	176	6	5142	0.000967118	170	0.000711437	180	10
84532	0.00117616	171	0.00416634	177	6	11253	0.000962158	171	0.000392339	155	-16
79814	0.00116727	172	0.00146709	121	-51	166012	0.000960817	172	0.000388409	154	-18
160428	0.00116075	173	0.00387764	172	-1	1555	0.000959557	173	0.000311961	133	-40
52	0.00115897	174	0.0261521	327	153	5728	0.000956905	174	0.000546841	169	-5
7841	0.00115576	175	0.0035365	168	-7	1890	0.000952415	175	0.0446422	568	393
10901	0.00115349	176	0.00424604	178	2	5224	0.000951173	176	8.82771e-05	91	-85
53	0.00115112	177	0.0038436	170	-7	10965	0.000948315	177	0.0284807	501	324
2589	0.00114667	178	0.00385932	171	-7	4200	0.000946609	178	0.000452975	159	-19
5433	0.00114526	179	0.00286947	156	-23	3613	0.000945078	179	0.00414305	308	129
2591	0.00114428	180	0.00390516	173	-7	246	0.000941149	180	0.000331258	143	-37
2523	0.00113863	181	0.00428131	179	-2	124975	0.000934224	181	0.000703716	177	-4
5742	0.00113166	182	0.00601487	202	20	2531	0.000931644	182	0.00050505	167	-15
200316	0.00113159	183	0.00443132	183	0	29071	0.00093096	183	0.00160421	230	47
6482	0.00112344	184	0.00586215	199	15	2819	0.000930472	184	0.00105065	196	12
36	0.00111626	185	0.00438118	182	-3	8803	0.000930285	185	0.000125268	105	-80
2571	0.00111548	186	0.0996073	521	335	2747	0.000929462	186	0.000644433	173	-13
25796	0.00111475	187	0.00498094	187	0	5338	0.000924322	187	0.00548246	335	148
51060	0.00111416	188	0.00436513	181	-7	4124	0.000919356	188	0.000585545	171	-17
115	0.00111299	189	0.00770603	224	35	2628	0.000916705	189	0.00103369	195	6
5832	0.00111154	190	0.00503465	188	-2	84618	0.000913401	190	0.0340461	535	345
10841	0.00111002	191	0.0062083	205	14	51166	0.000911852	191	0.000699905	176	-15
3098	0.00110547	192	0.00705803	213	21	5019	0.000911722	192	0.000380927	153	-39
284098	0.00110187	193	0.00447588	184	-9	8705	0.000904211	193	0.000890755	185	-8
84618	0.00109384	194	0.0148333	277	83	51074	0.000897344	194	0.00071392	181	-13
216	0.00109214	195	0.00700658	212	17	3073	0.000896711	195	0.0121962	409	214
10352	0.00109168	196	0.00483884	186	-10	3735	0.000894382	196	0.000678721	175	-21
435	0.00109131	197	0.00555548	194	-3	5832	0.000891254	197	0.000838323	183	-14
635	0.00109109	198	0.116385	547	349	5743	0.000889163	198	0.00132798	209	11
1787	0.00109059	199	0.00401988	175	-24	27010	0.000887348	199	0.000507297	168	-31
2947	0.00108599	200	0.00562846	195	-5	1644	0.00088712	200	0.389918	998	798
5214	0.00108545	201	0.00599705	201	0	55907	0.000886099	201	0.00154502	226	25
7360	0.00108489	202	0.00589803	200	-2	220	0.000885692	202	0.000953855	190	-12
4942	0.00108317	203	0.00583073	198	-5	3632	0.000884666	203	0.000710711	179	-24
27350	0.00108114	204	0.00568222	196	-8	130	0.000884443	204	0.000593921	172	-32
11320	0.0010785	205	0.005244	189	-16	5279	0.000882928	205	0.000248825	123	-82
23530	0.00107721	206	0.0062185	206	0	159	0.000876743	206	0.000563568	170	-36
5409	0.00107301	207	0.00545532	192	-15	56994	0.000868863	207	0.001095	198	-9
9487	0.00107201	208	0.00650131	208	0	64841	0.00086758	208	0.000977923	192	-16
27087	0.00107132	209	0.00570103	197	-12	1066	0.000863342	209	0.000937789	189	-20
250	0.00106446	210	0.00552903	193	-17	55312	0.00086239	210	0.00118433	204	-6
2585	0.00106336	211	0.00613829	204	-7	8704	0.000861063	211	0.000342251	146	-65
5145	0.00105	212	0.0159341	285	73	3251	0.000860826	212	0.00154922	227	15
954	0.00104963	213	0.00609015	203	-10	10588	0.000859337	213	0.000920425	187	-26
129642	0.00104865	214	0.00691502	210	-4	51292	0.000859334	214	0.000957539	191	-23
875	0.00104569	215	0.0142701	271	56	5538	0.000857869	215	0.00172958	240	25
10455	0.0010444	216	0.00694911	211	-5	27034	0.000857678	216	0.000925106	188	-28
4047	0.00103854	217	0.00659581	209	-8	2527	0.000855559	217	0.000358294	149	-68
2822	0.00103374	218	0.0083528	232	14	230	0.000851347	218	0.00143579	217	-1
7367	0.00103339	219	0.226412	702	483	9061	0.000848349	219	0.00281638	277	58
353	0.00103003	220	0.00804801	230	10	5168	0.000846142	220	0.00101079	194	-26
5213	0.00102951	221	0.00790073	227	6	5289	0.000845186	221	0.00108768	197	-24
3073	0.0010273	222	0.0358259	356	134	790	0.000841358	222	0.0012683	206	-16
29968	0.00102719	223	0.00861534	234	11	212	0.000838639	223	0.0011187	201	-22
51111	0.00102096	224	0.0054239	191	-33	1376	0.000838614	224	0.00160726	232	8
3703	0.00102029	225	0.00767115	223	-2	27430	0.000838461	225	0.00129834	208	-17
51302	0.00101643	226	0.00708681	215	-11	2947	0.000836495	226	0.000708933	178	-48
64781	0.00100793	227	0.00777767	225	-2	80146	0.000835281	227	0.00110561	200	-27
131669	0.00100747	228	0.0620791	427	199	30833	0.000831738	228	0.058014	609	381
55650	0.00100559	229	0.00743223	221	-8	253558	0.000831726	229	0.0127429	412	183
3376	0.00100522	230	0.00740994	220	-10	3292	0.000830562	230	0.00117963	203	-27
95	0.000993843	231	0.00858777	233	2	30	0.00082965	231	0.00239048	263	32
220	0.000993617	232	0.00894791	237	5	9107	0.000827262	232	0.000723719	182	-50
56894	0.000992822	233	0.0088305	236	3	2821	0.000824977	233	0.0014987	223	-10
622	0.00099223	234	0.00981624	246	12	8560	0.000816805	234	0.0013732	213	-21
7941	0.000991137	235	0.00800614	229	-6	205	0.000816526	235	0.0014744	220	-15
56954	0.000990942	236	0.00871787	235	-1	8309	0.000816232	236	0.00143545	216	-20
124454	0.00099082	237	0.00795493	228	-9	50487	0.000815376	237	0.0978414	695	458
23127	0.000982953	238	0.00825998	231	-7	3420	0.000814617	238	0.00164247	237	-1
10423	0.000981203	239	0.00949691	243	4	3704	0.000812695	239	0.00203251	250	11
56052	0.000976898	240	0.00473252	185	-55	81490	0.000812204	240	0.00133368	210	-30
1841	0.000974309	241	0.00940218	241	0	108	0.000811422	241	0.00654684	348	107
30834	0.000973777	242	0.0116646	259	17	2954	0.000811234	242	0.00146859	218	-24
10998	0.000968845	243	0.0176896	296	53	6489	0.000809892	243	0.00164161	236	-7
2203	0.000968264	244	0.0100271	248	4	6723	0.000808943	244	0.680534	1158	914
4597	0.000966912	245	0.00943806	242	-3	51706	0.000808562	245	0.00137319	212	-33
79644	0.000966608	246	0.00899057	238	-8	118672	0.00080811	246	0.000496993	166	-80
3795	0.000964969	247	0.00951655	244	-3	1635	0.000806459	247	0.00139776	215	-32
54947	0.000964868	248	0.0124549	262	14	1040	0.000806201	248	0.00157088	229	-19
23395	0.000960797	249	0.00922363	239	-10	443	0.000803197	249	0.004407	312	63
6716	0.00095986	250	0.00929462	240	-10	55703	0.000802408	250	0.000911349	186	-64
22845	0.000956584	251	0.01092	252	1	93183	0.000802076	251	0.00151283	225	-26
9514	0.000956251	252	0.010703	250	-2	2946	0.000801639	252	0.00150952	224	-28
50487	0.000955212	253	0.204253	674	421	2877	0.000800711	253	0.00148557	222	-31
65985	0.000953766	254	0.00972416	245	-9	7263	0.000799037	254	0.00161308	233	-21
4247	0.000953327	255	0.0114317	257	2	348158	0.000797189	255	0.00155924	228	-27
8802	0.000952919	256	0.0102644	249	-7	22856	0.00079382	256	0.00184539	243	-13
2058	0.000946361	257	0.00994922	247	-10	2581	0.000791285	257	0.00214635	256	-1
7366	0.00094429	258	0.139754	581	323	2950	0.000789395	258	0.00167009	238	-20
5332	0.000942576	259	0.0108896	251	-8	23171	0.000787048	259	0.00711841	357	98
107	0.000939516	260	0.0136225	269	9	3422	0.000784395	260	0.00214361	255	-5
55500	0.000933845	261	0.00531731	190	-71	57107	0.000781909	261	0.00171118	239	-22
5291	0.000928473	262	0.0111527	254	-8	570	0.000781782	262	0.0387943	550	288
8974	0.000925814	263	0.0109506	253	-10	3291	0.000779	263	0.00179147	242	-21
8833	0.00092231	264	0.0113793	256	-8	4351	0.000778359	264	0.00742601	361	97
27306	0.000920504	265	0.0112925	255	-10	3706	0.000776411	265	0.00201504	249	-16
246	0.000916476	266	0.00223211	142	-124	79717	0.000772465	266	0.00191897	245	-21
1120	0.000913617	267	0.0137503	270	3	2720	0.000772188	267	0.00285649	279	12
100	0.000911766	268	0.0131539	267	-1	129807	0.00077132	268	0.00318926	286	18
60490	0.000911477	269	0.00313235	163	-106	290	0.000770244	269	0.00240818	264	-5
8879	0.000910871	270	0.0120397	260	-10	7360	0.000769502	270	0.00222273	257	-13
1056	0.000908736	271	0.0356438	355	84	9488	0.000768164	271	0.00123793	205	-66
4129	0.000904848	272	0.0171086	291	19	1036	0.000766806	272	0.00236241	260	-12
53947	0.000899855	273	0.0145858	274	1	200576	0.000766756	273	0.00194673	246	-27
84172	0.000898126	274	0.00728702	218	-56	217	0.000763967	274	0.0142559	426	152
2938	0.00089571	275	0.0130558	266	-9	978	0.000763798	275	0.00161983	234	-41
26227	0.000895546	276	0.0145888	275	-1	23236	0.000761747	276	0.00229356	259	-17
151531	0.000891287	277	0.0873817	491	214	55650	0.00076108	277	0.00224374	258	-19
2224	0.00089024	278	0.0169798	290	12	29968	0.00076006	278	0.236418	874	596
6480	0.000885399	279	0.0126625	263	-16	5917	0.000759968	279	0.00205101	251	-28
1376	0.000884655	280	0.0175621	294	14	5033	0.000758325	280	0.00207308	252	-28
2180	0.000882667	281	0.0175033	293	12	79723	0.000757684	281	0.00248995	266	-15
6610	0.00088247	282	0.014399	273	-9	10901	0.000756798	282	0.00255196	271	-11
84803	0.000881545	283	0.0152242	279	-4	3101	0.00075596	283	0.0150364	434	151
10380	0.000879554	284	0.0143914	272	-12	65263	0.000753943	284	0.0176239	453	169
166929	0.000879341	285	0.0189576	301	16	2882	0.000753796	285	0.00255777	272	-13
5498	0.000875824	286	0.0128909	265	-21	759	0.000750278	286	0.0174623	451	165
56603	0.000875204	287	0.0249514	322	35	4832	0.000747886	287	0.00495094	327	40
3425	0.000873274	288	0.0152316	280	-8	23659	0.00074242	288	0.00236618	261	-27
23236	0.000871225	289	0.0154789	282	-7	4190	0.000741532	289	0.0029894	283	-6
2729	0.000867455	290	0.0164761	287	-3	10873	0.00074023	290	0.00208329	253	-37
1615	0.000865693	291	0.0147391	276	-15	6303	0.000739751	291	0.00249173	267	-24
9836	0.000863319	292	0.0153998	281	-11	5143	0.000739293	292	0.00997689	391	99
221823	0.000862784	293	0.0166303	289	-4	80222	0.000737849	293	0.00245719	265	-28
158	0.0008616	294	0.0196812	305	11	316	0.000736516	294	0.00264849	273	-21
54187	0.000858915	295	0.0171897	292	-3	873	0.00073627	295	0.00249425	268	-27
159	0.000857557	296	0.0158387	284	-12	4143	0.000734366	296	0.0141295	425	129
1595	0.000853003	297	0.0160924	286	-11	55821	0.000732928	297	0.0231003	479	182
2747	0.000845808	298	0.0202748	306	8	29072	0.000732548	298	0.00920075	378	80
22929	0.000844307	299	0.0157261	283	-16	4199	0.000732002	299	0.00214358	254	-45
2877	0.000844078	300	0.0165886	288	-12	1352	0.000728533	300	0.00270665	274	-26
124	0.000842482	301	0.019439	304	3	5435	0.000727534	301	0.00353718	297	-4
5352	0.000841722	302	0.0175987	295	-7	11164	0.000725422	302	0.00283927	278	-24
493911	0.000841462	303	0.0181057	298	-5	6652	0.000725348	303	0.0281288	499	196
4143	0.000839124	304	0.256362	744	440	6610	0.000722362	304	0.00311244	285	-19
2618	0.000828173	305	0.0312129	340	35	6817	0.00072232	305	0.00278255	276	-29
8527	0.000827295	306	0.0181304	299	-7	80854	0.000719841	306	0.00345852	294	-12
440	0.000822563	307	0.679426	1098	791	2058	0.000716594	307	0.00295695	281	-26
7378	0.000820251	308	0.159395	609	301	5331	0.000715938	308	0.000872352	184	-124
55224	0.000817352	309	0.0122491	261	-48	6609	0.000713557	309	0.00322062	287	-22
2181	0.000813649	310	0.0245952	321	11	2132	0.000713007	310	0.00323594	288	-22
27034	0.000811578	311	0.01925	303	-8	3052	0.000709014	311	0.0183994	457	146
2131	0.00081145	312	0.022805	315	3	5160	0.000707853	312	0.00372421	302	-10
9415	0.00081104	313	0.0177775	297	-16	1789	0.000706143	313	0.00336395	292	-21
1738	0.00081061	314	0.024091	320	6	1892	0.000706105	314	0.00455201	319	5
5625	0.000810608	315	0.0133796	268	-47	471	0.000705993	315	0.00420502	311	-4
8528	0.000801829	316	0.0275641	330	14	23305	0.000705663	316	0.00186672	244	-72
2222	0.000801148	317	0.0227358	314	-3	3030	0.000702801	317	0.00414586	309	-8
55300	0.000797259	318	0.0217266	308	-10	27087	0.000702663	318	0.0036235	299	-19
22856	0.000795034	319	0.0236953	319	0	3703	0.000702322	319	0.00346312	295	-24
2954	0.000794315	320	0.0224464	312	-8	55276	0.000700004	320	0.00482606	320	0
55577	0.000791905	321	0.0562482	421	100	115	0.000699038	321	0.00408866	307	-14
7358	0.000785687	322	0.024983	323	1	23438	0.000698466	322	0.00340792	293	-29
157506	0.000785025	323	0.023384	318	-5	93650	0.000696228	323	0.00287682	280	-43
3291	0.000785001	324	0.0222234	311	-13	1854	0.000696201	324	0.00347353	296	-28
55798	0.000783791	325	0.00719451	217	-108	64080	0.000692841	325	0.379375	987	662
6303	0.00078282	326	0.0225386	313	-13	2512	0.00069281	326	0.00355509	298	-28
3099	0.000781777	327	0.0351183	354	27	9836	0.00069279	327	0.00375583	303	-24
6342	0.000780767	328	0.0311913	339	11	23600	0.000690978	328	0.00450657	315	-13
2878	0.000775713	329	0.023235	317	-12	1056	0.000689599	329	0.0083017	368	39
57038	0.000773665	330	0.0231983	316	-14	7378	0.000689338	330	0.119797	733	403
349565	0.000772851	331	0.0280618	331	0	254531	0.00068924	331	0.00558721	336	5
23729	0.000771191	332	0.0257413	324	-8	10621	0.000687834	332	0.00490914	325	-7
4860	0.000771042	333	0.0767306	466	133	4677	0.000685669	333	0.00378768	304	-29
10858	0.000769373	334	0.00785234	226	-108	247	0.000685321	334	0.00444852	313	-21
27090	0.000769061	335	0.0260527	326	-9	11343	0.000684454	335	0.0253513	485	150
2806	0.000767069	336	0.0985766	518	182	2222	0.000683161	336	0.00451806	317	-19
3419	0.000764242	337	0.0271209	328	-9	2528	0.000683037	337	0.00451762	316	-21
246721	0.00076123	338	0.0332525	350	12	2983	0.000680373	338	0.00446433	314	-24
1431	0.000760133	339	0.0288239	333	-6	5558	0.000680373	339	0.0120393	408	69
79813	0.000758919	340	0.0388004	363	23	5625	0.000678257	340	0.00201019	248	-92
129807	0.000757739	341	0.076026	464	123	2729	0.000675642	341	0.00419858	310	-31
7372	0.000755172	342	0.0301345	335	-7	11320	0.000674337	342	0.00366827	300	-42
5033	0.000750549	343	0.0259772	325	-18	23464	0.000674217	343	0.00509637	329	-14
5208	0.000746406	344	0.0890129	494	150	2571	0.000674129	344	0.164734	792	448
84245	0.000744143	345	0.0274158	329	-16	84264	0.000673844	345	0.00331874	291	-54
22978	0.000743872	346	0.0712263	455	109	250	0.000671989	346	0.00942011	383	37
10840	0.000743484	347	0.045768	391	44	251	0.00067159	347	0.00393565	305	-42
4190	0.000742489	348	0.0288945	334	-14	4597	0.000666674	348	0.00484053	321	-27
3423	0.000737598	349	0.0318208	344	-5	3615	0.000666059	349	0.00493685	326	-23
5315	0.000735576	350	0.0388953	366	16	23632	0.000665193	350	0.00527181	331	-19
5167	0.000734115	351	0.0440099	388	37	84265	0.000660533	351	0.00615031	343	-8
874	0.000731375	352	0.0285745	332	-20	6820	0.000660235	352	0.399818	1004	652
5728	0.000731154	353	0.0385301	360	7	50808	0.000660092	353	0.00486819	324	-29
84264	0.000729674	354	0.0303698	336	-18	9453	0.000656819	354	0.00700163	356	2
5160	0.000728424	355	0.0310687	338	-17	5432	0.000656561	355	0.00635534	347	-8
2997	0.000725781	356	0.0304699	337	-19	586	0.000656055	356	0.389763	997	641
5331	0.000725127	357	0.0318027	343	-14	1118	0.000654268	357	0.0307134	520	163
57804	0.000716473	358	0.0328429	348	-10	60490	0.000653979	358	0.0285766	504	146
162466	0.000713849	359	0.00135676	117	-242	5372	0.000648792	359	0.0210737	471	112
2643	0.000712272	360	0.0314531	341	-19	117248	0.000646454	360	0.00237547	262	-98
79944	0.000712258	361	0.0314696	342	-19	55627	0.00064605	361	0.00453754	318	-43
5338	0.000711229	362	0.0322728	345	-17	54107	0.000643957	362	0.00663451	349	-13
197257	0.000710793	363	0.0326831	347	-16	8706	0.000641736	363	0.00599016	342	-21
203	0.000708667	364	0.0358579	357	-7	6391	0.000637001	364	0.00753623	363	-1
2949	0.000707307	365	0.033043	349	-16	11041	0.000636258	365	0.00582331	339	-26
126129	0.000703292	366	0.0429322	383	17	2203	0.000636145	366	0.0069072	353	-13
438	0.000701585	367	0.1411	585	218	8654	0.000635861	367	0.00720729	358	-9
3631	0.000700225	368	0.301246	796	428	80270	0.00063577	368	0.00685301	352	-16
18	0.000699899	369	0.0416885	377	8	23382	0.000635406	369	0.00277995	275	-94
3284	0.000698081	370	0.736527	1139	769	3290	0.000634507	370	0.00590607	341	-29
23382	0.00069736	371	0.0377756	358	-13	23396	0.000632805	371	0.0048451	322	-49
1159	0.000695875	372	0.0326188	346	-26	79888	0.000632163	372	0.00927846	379	7
51181	0.00069246	373	0.0386573	362	-11	5805	0.000628552	373	0.00615587	344	-29
4351	0.000692058	374	0.038879	365	-9	27232	0.000626421	374	0.152936	776	402
8702	0.000692034	375	0.0404786	372	-3	3620	0.000625957	375	0.00508863	328	-47
1491	0.000691429	376	0.0942265	510	134	8228	0.000625173	376	0.00522381	330	-46
56474	0.000687191	377	0.033993	352	-25	8974	0.000622295	377	0.00406673	306	-71
6389	0.000686494	378	0.0383242	359	-19	3295	0.000620509	378	0.0100933	392	14
126	0.000683406	379	0.0425771	381	2	26275	0.000619607	379	0.00787312	364	-15
57016	0.000683268	380	0.105367	527	147	84720	0.000616443	380	0.00670791	350	-30
3712	0.000682183	381	0.0400192	370	-11	85365	0.000616377	381	0.00737102	359	-22
3418	0.000679295	382	0.0431133	384	2	84444	0.000616374	382	0.0148609	433	51
5162	0.000677742	383	0.0398848	369	-14	55870	0.000616231	383	0.0116892	403	20
79723	0.000675573	384	0.041006	375	-9	33	0.000615468	384	0.0171957	448	64
1118	0.000674439	385	0.138444	580	195	2181	0.000615441	385	0.016727	445	60
133121	0.000674324	386	0.0206609	307	-79	51380	0.000615087	386	0.0939584	691	305
2819	0.000672062	387	0.0419517	378	-9	5283	0.000615021	387	0.00678229	351	-36
1633	0.000671922	388	0.268755	761	373	272	0.000614716	388	0.00753572	362	-26
54981	0.000670251	389	0.0390832	367	-22	6296	0.000613342	389	0.00626613	346	-43
79087	0.000669929	390	0.0468033	395	5	4144	0.000611822	390	0.00843371	370	-20
9533	0.000669778	391	0.0521888	409	18	1491	0.000611757	391	0.00959134	387	-4
1503	0.000666853	392	0.0406989	374	-18	64802	0.000610326	392	0.00978523	389	-3
10	0.000664078	393	0.0531297	412	19	151531	0.000608398	393	0.0758555	651	258
84720	0.000663821	394	0.0398636	368	-26	4023	0.000606634	394	0.00793381	366	-28
8382	0.000663731	395	0.0807426	475	80	644	0.000606608	395	0.00741308	360	-35
2673	0.000662978	396	0.0437656	386	-10	216	0.000606494	396	0.0100941	393	-3
1571	0.000662822	397	0.0477858	400	3	5145	0.000606002	397	0.0384887	549	152
1555	0.000662304	398	0.041373	376	-22	4842	0.000605484	398	0.159569	788	390
54938	0.000661333	399	0.0424916	380	-19	2593	0.000604187	399	0.00893205	374	-25
594	0.000660922	400	0.0345565	353	-47	8760	0.000603458	400	0.00851027	371	-29
122622	0.000658362	401	0.042276	379	-22	3098	0.000602298	401	0.0299756	511	110
27349	0.000658334	402	0.0463161	393	-9	2805	0.000600132	402	0.492098	1060	658
5336	0.000657974	403	0.0442797	390	-13	3081	0.000599247	403	0.0078999	365	-38
2936	0.000657576	404	0.0635359	432	28	53354	0.000598034	404	0.0444966	567	163
3705	0.000657448	405	0.0768918	467	62	10380	0.000597547	405	0.00820844	367	-38
1632	0.000656385	406	0.0470406	398	-8	1723	0.000592607	406	0.00956798	385	-21
144245	0.000655103	407	0.0435378	385	-22	10390	0.00059204	407	0.0257529	487	80
51706	0.000649753	408	0.0427258	382	-26	954	0.000591639	408	0.00841313	369	-39
8612	0.000648981	409	0.0481472	403	-6	3945	0.000585225	409	0.00983299	390	-19
138429	0.000648837	410	0.0616429	425	15	80339	0.000583757	410	0.0287298	507	97
8394	0.000647759	411	0.0547253	418	7	5091	0.000583408	411	0.00917058	376	-35
8824	0.00064687	412	0.0438486	387	-25	6821	0.000582097	412	0.00932525	380	-32
84649	0.000644776	413	0.0844033	482	69	60495	0.000582073	413	0.00565165	337	-76
54675	0.000643395	414	0.0440354	389	-25	7389	0.000577668	414	0.00968296	388	-26
5959	0.00064227	415	0.0540726	416	1	100	0.000575453	415	0.0571152	606	191
978	0.000637594	416	0.0981723	516	100	55500	0.000575156	416	0.00299443	284	-132
1576	0.000636763	417	0.0627375	430	13	9869	0.000573286	417	0.0111326	401	-16
2944	0.000636283	418	0.0468928	396	-22	7371	0.00057253	418	0.0105163	396	-22
1573	0.000635971	419	0.0478646	402	-17	50484	0.000571814	419	0.00934391	381	-38
118672	0.000635745	420	0.0467605	394	-26	51268	0.000571584	420	0.0178265	455	35
5144	0.000635281	421	0.0458757	392	-29	84890	0.000571154	421	0.0109375	399	-22
9453	0.0006279	422	0.0622949	428	6	587	0.000570982	422	0.407613	1011	589
5631	0.000627877	423	0.0529321	410	-13	29929	0.000570678	423	0.0102059	394	-29
5153	0.000627104	424	0.0495816	406	-18	2356	0.000569891	424	0.0122777	410	-14
2194	0.000626221	425	0.0962914	512	87	1716	0.000568811	425	0.0108494	398	-27
3420	0.000625343	426	0.0537796	415	-11	26229	0.000567428	426	0.00546977	334	-92
339221	0.000624228	427	0.200878	667	240	3033	0.00056521	427	0.0215745	475	48
4258	0.000623785	428	0.0498722	407	-21	5859	0.000564917	428	0.0298545	510	82
10654	0.000620487	429	0.0550674	419	-10	126129	0.000564092	429	0.0155026	436	7
29926	0.000613957	430	0.0692043	449	19	130589	0.000563626	430	0.012825	414	-16
2752	0.000611439	431	0.0599968	423	-8	84172	0.000559092	431	0.00148534	221	-210
10965	0.000611257	432	0.0604013	424	-8	51109	0.000557151	432	0.0150745	435	3
5096	0.00060889	433	0.0532683	414	-19	7498	0.000556524	433	0.77991	1213	780
6715	0.000606539	434	0.0530292	411	-23	39	0.000555074	434	0.0142763	427	-7
5169	0.0006054	435	0.0829971	480	45	410	0.000552805	435	0.0117459	404	-31
326625	0.000603446	436	0.0541733	417	-19	4282	0.000550579	436	0.0627477	620	184
1160	0.000599438	437	0.0385663	361	-76	57016	0.00054699	437	0.0119466	407	-30
48	0.000596531	438	0.0662727	443	5	3141	0.00054656	438	0.0131483	417	-21
1581	0.000594509	439	0.549123	1017	578	760	0.000545368	439	0.00622738	345	-94
55512	0.000592585	440	0.085029	484	44	5226	0.000544476	440	0.0127946	413	-27
1645	0.000591823	441	0.0596474	422	-19	1787	0.000543593	441	1.12593e-05	44	-397
1718	0.000589321	442	0.0785244	472	30	763	0.000543453	442	0.0112455	402	-40
224	0.000588224	443	0.0761979	465	22	81537	0.000542669	443	0.0125325	411	-32
4245	0.000588161	444	0.0673411	447	3	81579	0.000541679	444	0.0254512	486	42
8611	0.00058505	445	0.0659805	441	-4	189	0.000541674	445	0.0138752	422	-23
6646	0.000583518	446	0.0722333	457	11	3294	0.000541078	446	0.013775	420	-26
29920	0.0005828	447	0.0807093	474	27	146664	0.000540745	447	0.0156859	440	-7
6723	0.000579555	448	0.0649708	437	-11	8802	0.000538872	448	0.0155897	439	-9
83549	0.000578774	449	0.0626844	429	-20	4329	0.000538329	449	0.0145136	429	-20
2272	0.000577391	450	0.0388623	364	-86	5150	0.00053615	450	0.0110349	400	-50
7468	0.00057484	451	0.140928	584	133	53343	0.000532621	451	0.013948	423	-28
29925	0.000573865	452	0.069619	450	-2	1579	0.00053209	452	0.0365687	541	89
10588	0.000572472	453	0.0698516	452	-1	2875	0.000529763	453	0.0186011	458	5
84444	0.000572016	454	0.0668543	444	-10	2766	0.000529626	454	0.0145663	431	-23
9374	0.000571782	455	0.0661224	442	-13	23127	0.000528716	455	0.0138134	421	-34
29071	0.000571557	456	0.220198	694	238	10768	0.000527985	456	0.0147479	432	-24
5226	0.000571196	457	0.0646431	436	-21	2650	0.000526815	457	0.00918371	377	-80
271	0.000571178	458	0.0697287	451	-7	8813	0.000525463	458	0.0143835	428	-30
272	0.000570262	459	0.0700441	453	-6	23556	0.000524457	459	0.00527395	332	-127
81537	0.000569014	460	0.0637994	433	-27	64781	0.000524163	460	0.0129977	415	-45
5238	0.000567723	461	0.107504	533	72	4952	0.000523988	461	0.013019	416	-45
5313	0.000566335	462	0.0966502	514	52	23590	0.000522805	462	0.0145324	430	-32
51056	0.000565598	463	0.325066	818	355	84649	0.000522798	463	0.0157164	441	-22
8443	0.00056482	464	0.0657758	440	-24	79178	0.00052117	464	0.0157306	442	-22
51601	0.00056438	465	0.0650031	438	-27	79611	0.000519486	465	0.023192	481	16
125061	0.000555769	466	0.079867	473	7	3631	0.000519085	466	0.217587	850	384
6799	0.000554622	467	0.0680496	448	-19	374378	0.000518519	467	0.015748	443	-24
8435	0.000553424	468	0.310634	805	337	3155	0.000517557	468	0.0169311	446	-22
5439	0.00055265	469	0.0929587	507	38	847	0.0005163	469	0.0155129	437	-32
79695	0.00054962	470	0.0731982	458	-12	79087	0.000515977	470	0.0155144	438	-32
84693	0.000548704	471	0.0745966	463	-8	7367	0.000515676	471	0.0818392	664	193
55276	0.000547158	472	0.0896574	498	26	8398	0.000515303	472	0.0316433	526	54
84812	0.000545687	473	0.0770112	469	-4	339221	0.000514575	473	0.0672528	634	161
5283	0.000542227	474	0.0745614	462	-12	3939	0.000514284	474	0.0176624	454	-20
200576	0.000540982	475	0.0731993	459	-16	51144	0.000511964	475	0.0086505	372	-103
65220	0.000540441	476	0.0905489	502	26	2529	0.000510604	476	0.0746127	648	172
199857	0.000538592	477	0.0775427	470	-7	113612	0.000508853	477	0.0201068	464	-13
3612	0.000538049	478	0.0784354	471	-7	55568	0.000506476	478	0.0117921	405	-73
1040	0.000537529	479	0.0812456	478	-1	51251	0.000505169	479	0.859948	1246	767
9945	0.000534505	480	0.082438	479	-1	4507	0.000505101	480	0.271564	904	424
27165	0.000529155	481	0.839401	1204	723	7407	0.000504207	481	0.0169441	447	-34
51380	0.000527763	482	0.372545	874	392	4247	0.000503727	482	0.0226153	477	-5
5743	0.00052754	483	0.118122	549	66	51071	0.000502143	483	0.0197196	461	-22
10768	0.000527385	484	0.0873053	489	5	275	0.000500642	484	0.0305357	518	34
11332	0.000526588	485	0.091681	503	18	27124	0.000500395	485	0.00698539	354	-131
3614	0.000525878	486	0.0879964	492	6	166929	0.000499955	486	0.0285886	505	19
56985	0.000525087	487	0.0898922	500	13	5319	0.000499278	487	0.0599765	613	126
5322	0.000524568	488	0.099972	522	34	122970	0.000498783	488	0.861647	1247	759
549	0.000524139	489	0.0841442	481	-8	2982	0.000495656	489	0.0205151	466	-23
5740	0.000521554	490	0.0769844	468	-22	8395	0.000494723	490	0.0103831	395	-95
26873	0.000521488	491	0.0890889	495	4	8565	0.000494704	491	0.00940144	382	-109
412	0.000521458	492	0.11868	551	59	9517	0.000494368	492	0.00699777	355	-137
51205	0.000519901	493	0.086269	486	-7	5291	0.00049372	493	0.0197169	460	-33
26007	0.000519756	494	0.0895966	497	3	6301	0.000493537	494	0.0206109	468	-26
8659	0.000519417	495	0.0888486	493	-2	1609	0.000492895	495	0.10822	709	214
219	0.000518675	496	0.107352	531	35	2592	0.000492464	496	0.0261295	490	-6
1806	0.000518556	497	0.307232	801	304	2948	0.000492259	497	0.0304982	517	20
11238	0.000515854	498	0.0971231	515	17	11332	0.000491859	498	0.978899	1305	807
1854	0.000511181	499	0.0857124	485	-14	34	0.000490171	499	0.0306457	519	20
130367	0.000511167	500	0.104458	526	26	249	0.000489217	500	0.0118387	406	-94
1375	0.000510508	501	0.111029	539	38	5431	0.000489119	501	0.025323	484	-17
55256	0.000508642	502	0.0873081	490	-12	4668	0.000488385	502	0.0508405	588	86
661	0.000508599	503	0.1155	544	41	55902	0.000487328	503	0.0824824	665	162
2983	0.000507671	504	0.0930447	508	4	93034	0.000486895	504	0.113032	722	218
63826	0.000507467	505	0.10232	525	20	2053	0.000485861	505	0.0207302	470	-35
8854	0.000507226	506	0.0654001	439	-67	29922	0.000482769	506	0.0441863	565	59
80146	0.000506843	507	0.0866127	487	-20	8854	0.000482466	507	0.141129	763	256
84992	0.000505136	508	0.0895175	496	-12	1544	0.000481665	508	0.028116	498	-10
60487	0.000504892	509	0.0901007	501	-8	5305	0.000481389	509	0.0267709	491	-18
645	0.000503904	510	0.0896806	499	-11	768	0.00048136	510	0.0231527	480	-30
8836	0.000499638	511	0.0938495	509	-2	56913	0.000480634	511	0.602942	1117	606
8395	0.000498161	512	0.0944245	511	-1	373156	0.00047985	512	0.02151	473	-39
3707	0.000497264	513	0.0927513	506	-7	79814	0.000478716	513	0.298559	926	413
3029	0.000495314	514	0.0964023	513	-1	122622	0.000477521	514	0.0228145	478	-36
8398	0.000495203	515	0.115541	545	30	83594	0.000477008	515	0.00485579	323	-192
27294	0.000494284	516	0.092249	504	-12	7084	0.000476304	516	0.0107291	397	-119
5435	0.000493707	517	0.124296	562	45	29920	0.000473011	517	0.179227	810	293
5834	0.000491285	518	0.10133	523	5	10402	0.000472965	518	0.0173833	450	-68
1588	0.000491238	519	0.0476134	399	-120	54947	0.000472442	519	0.00569129	338	-181
1621	0.000490257	520	0.0192173	302	-218	6888	0.000471229	520	0.0287149	506	-14
5277	0.000489246	521	0.0470327	397	-124	5973	0.000471138	521	0.0936351	690	169
4522	0.00048906	522	0.1348	573	51	54363	0.000470336	522	0.166801	795	273
445	0.000488209	523	0.107159	530	7	132158	0.000465206	523	0.0503441	585	62
1583	0.000484828	524	0.0988906	520	-4	37	0.000465137	524	0.0234473	482	-42
10162	0.000483918	525	0.115477	543	18	5336	0.000461742	525	0.0274397	495	-30
5973	0.000481444	526	0.251502	731	205	5169	0.00045966	526	0.0468744	577	51
9334	0.000480629	527	0.0985583	517	-10	5439	0.000459406	527	0.0323634	529	2
1593	0.000478765	528	0.123028	560	32	123876	0.000459371	528	0.0032602	289	-239
766	0.000477552	529	0.249206	729	200	54344	0.000458572	529	0.0508728	589	60
6240	0.000477351	530	0.110649	537	7	47	0.000455672	530	0.176143	806	276
54480	0.000477016	531	0.109311	535	4	5147	0.000455214	531	0.0258326	489	-42
79947	0.000473865	532	0.101899	524	-8	83549	0.000454419	532	0.0278844	497	-35
8630	0.000472972	533	0.132844	572	39	57804	0.000454275	533	0.0317634	528	-5
6483	0.000472527	534	0.109492	536	2	54	0.000453925	534	0.0267911	492	-42
762	0.00047141	535	0.114179	541	6	55699	0.000453273	535	0.0258015	488	-47
4357	0.000470176	536	0.107486	532	-4	2936	0.000449748	536	0.0548242	601	65
7167	0.000469931	537	0.119705	552	15	203	0.000449651	537	0.0285024	502	-35
3421	0.000469448	538	0.115961	546	8	5281	0.000447993	538	0.0269512	494	-44
2746	0.000465947	539	0.131841	570	31	2673	0.000447582	539	0.0307159	521	-18
6897	0.000465469	540	0.10584	528	-12	1798	0.000447165	540	0.036615	542	2
3290	0.000464631	541	0.107786	534	-7	79731	0.000445065	541	0.0276108	496	-45
11185	0.000463622	542	0.0620722	426	-116	2730	0.000443415	542	0.0390702	551	9
84920	0.000463103	543	0.0737614	461	-82	2739	0.000443309	543	0.0363526	540	-3
441024	0.000462659	544	0.0220416	310	-234	9533	0.000443033	544	0.0370475	543	-1
54963	0.000461959	545	0.111481	540	-5	3156	0.000442446	545	0.0302327	515	-30
229	0.000460826	546	0.0128158	264	-282	1638	0.000440871	546	0.0811353	661	115
1606	0.000459138	547	0.107133	529	-18	283208	0.000440026	547	0.0597154	612	65
5471	0.000458556	548	0.0405872	373	-175	5430	0.000439937	548	0.0936031	689	141
4329	0.000455617	549	0.121768	558	9	43	0.00043849	549	0.0300424	512	-37
51082	0.000455235	550	0.150247	597	47	9060	0.000438235	550	0.221828	855	305
3294	0.000454611	551	0.145426	589	38	3418	0.000435715	551	0.0411602	556	5
5230	0.000454415	552	0.121358	556	4	3633	0.000435703	552	0.168331	797	245
113026	0.000454133	553	0.129331	568	15	79947	0.0004356	553	0.0510085	590	37
85465	0.000453138	554	0.268985	762	208	55454	0.000435184	554	0.00529693	333	-221
222	0.000449231	555	0.0732987	460	-95	5723	0.000434862	555	0.126566	741	186
11343	0.000449155	556	0.121698	557	1	11282	0.000434761	556	0.0325257	530	-26
51144	0.000449077	557	0.0641268	435	-122	79143	0.000434422	557	0.111572	717	160
128	0.000448999	558	0.174466	632	74	5214	0.000434413	558	0.037847	548	-10
51451	0.000446205	559	0.120323	554	-5	8790	0.000431698	559	0.0212948	472	-87
57026	0.000446084	560	0.127093	565	5	3376	0.000431374	560	0.0309148	524	-36
283209	0.000445297	561	0.117306	548	-13	80025	0.00043023	561	0.30841	941	380
5281	0.000443391	562	0.118143	550	-12	10558	0.000429522	562	0.00588952	340	-222
593	0.000440178	563	0.136057	576	13	119391	0.000429254	563	0.032663	532	-31
22928	0.000438916	564	0.140567	582	18	11128	0.00042658	564	0.0281432	500	-64
55157	0.000438427	565	0.121069	555	-10	5130	0.000426307	565	0.112618	721	156
3101	0.000437969	566	0.0627859	431	-135	55217	0.000425193	566	0.0137206	419	-147
55163	0.000437883	567	0.181805	644	77	50	0.000424173	567	0.264416	900	333
50940	0.000437846	568	0.126016	563	-5	2876	0.000422599	568	0.0337014	534	-34
7296	0.000437665	569	0.122757	559	-10	80142	0.000421678	569	0.0371377	545	-24
124975	0.00043695	570	0.153654	601	31	683	0.000419942	570	0.242187	880	310
221223	0.000435881	571	0.484739	965	394	5320	0.000417898	571	0.0707191	644	73
29085	0.00043534	572	0.126757	564	-8	1120	0.00041789	572	0.0399949	554	-18
5224	0.000434142	573	0.140819	583	10	1588	0.00041784	573	0.0659162	628	55
23305	0.000434138	574	0.0709019	454	-120	51733	0.000416565	574	0.346443	966	392
50	0.000433628	575	0.14792	594	19	2710	0.00041403	575	0.906158	1267	692
1807	0.000431679	576	0.131827	569	-7	1757	0.00041266	576	0.0182426	456	-120
9023	0.000430252	577	0.127127	566	-11	2272	0.000411806	577	0.0538112	596	19
2525	0.000429712	578	0.137289	579	1	5151	0.000409968	578	0.0325433	531	-47
2937	0.00042804	579	0.178259	638	59	5136	0.000409704	579	0.0206781	469	-110
8898	0.000426756	580	0.132235	571	-9	6818	0.000409509	580	0.0449014	569	-11
132	0.000426145	581	0.135193	574	-7	23483	0.000409281	581	0.0372445	546	-35
79888	0.000424599	582	0.529595	1002	420	2584	0.000406722	582	0.0411827	557	-25
6713	0.000423222	583	0.146754	591	8	957	0.000405261	583	0.0200022	462	-121
2820	0.000421823	584	0.160456	611	27	10714	0.000404909	584	0.0429723	560	-24
23193	0.000420457	585	0.207717	681	96	10622	0.000403867	585	0.138531	757	172
761	0.000415797	586	0.150184	596	10	58478	0.000403815	586	0.0546073	599	13
337876	0.000414807	587	0.0924823	505	-82	64324	0.000403575	587	0.0600644	615	28
2582	0.000413975	588	0.160787	613	25	3284	0.000403571	588	0.922264	1272	684
2645	0.000413946	589	0.0986988	519	-70	55191	0.000400881	589	0.0460732	574	-15
3176	0.000411314	590	0.142122	587	-3	2583	0.000398119	590	0.0444686	566	-24
8277	0.000408223	591	0.288635	784	193	221	0.000397972	591	0.040176	555	-36
4669	0.000407655	592	0.141219	586	-6	5096	0.000397814	592	0.0432132	561	-31
2052	0.000407018	593	0.183169	645	52	6241	0.000395001	593	0.23248	869	276
955	0.000406658	594	0.0185227	300	-294	10157	0.000393097	594	0.0436893	563	-31
3081	0.000406116	595	0.143777	588	-7	8443	0.000391937	595	0.0452117	572	-23
2583	0.000405376	596	0.380275	879	283	79837	0.000391879	596	0.0567687	605	9
8818	0.000405279	597	0.154047	602	5	1160	0.000390492	597	0.0467132	575	-22
5289	0.000404777	598	0.147092	592	-6	54904	0.000387623	598	0.0686072	639	41
384	0.000404028	599	0.158571	608	9	1374	0.000387409	599	0.0666683	631	32
8760	0.000403614	600	0.156252	606	6	1583	0.000386894	600	0.0439633	564	-36
51084	0.000402201	601	0.155017	604	3	54965	0.000386582	601	0.046728	576	-25
9791	0.000402115	602	0.145566	590	-12	10841	0.00038575	602	0.0458459	573	-29
51071	0.000401999	603	0.155254	605	2	79868	0.000385663	603	0.0451688	571	-32
23417	0.000401575	604	0.151484	599	-5	134147	0.000384673	604	0.0489201	580	-24
8871	0.000401414	605	0.437466	929	324	4258	0.000383514	605	0.0476495	579	-26
1545	0.000399931	606	0.147747	593	-13	7366	0.000382317	606	0.0215377	474	-132
2686	0.000399418	607	0.169473	623	16	9023	0.000382307	607	0.050733	587	-20
51	0.000398641	608	0.27689	770	162	56898	0.000381743	608	0.0498676	583	-25
3157	0.000398152	609	0.153036	600	-9	5105	0.000381347	609	0.0547548	600	-9
2327	0.000396365	610	0.148959	595	-15	138050	0.000380929	610	0.0813822	663	53
80339	0.000396303	611	0.128594	567	-44	5167	0.000379809	611	0.0932595	686	75
5434	0.000394193	612	0.202987	672	60	9	0.000377416	612	0.0493972	582	-30
1719	0.000393966	613	0.0810886	476	-137	11238	0.00037691	613	0.0216151	476	-137
4548	0.000393041	614	0.186382	652	38	8877	0.000376812	614	0.0692375	643	29
8608	0.000392849	615	0.161574	614	-1	10201	0.000375954	615	0.11457	724	109
55361	0.000391547	616	0.160479	612	-4	91703	0.00037575	616	0.29113	917	301
2632	0.000388335	617	0.233483	710	93	57678	0.000375453	617	0.00197568	247	-370
3620	0.000387957	618	0.16227	617	-1	9945	0.00037487	618	0.0559858	604	-14
10400	0.000386357	619	0.156849	607	-12	26873	0.000374747	619	0.0545993	598	-21
3251	0.000385421	620	0.214373	690	70	60489	0.000372902	620	0.0523313	594	-26
3422	0.000383748	621	0.183445	647	26	771	0.000372483	621	0.0358186	539	-82
410	0.000383233	622	0.16166	615	-7	4128	0.000372373	622	0.0910563	683	61
4758	0.000382572	623	0.162187	616	-7	7390	0.000371894	623	0.0544734	597	-26
10007	0.000380075	624	0.167941	621	-3	8818	0.000371032	624	0.0518363	593	-31
1553	0.000379111	625	0.174314	631	6	139596	0.00037102	625	0.0301377	514	-111
201595	0.00037814	626	0.18171	643	17	2135	0.000370852	626	0.00173028	241	-385
5337	0.000377937	627	0.183202	646	19	3628	0.000368755	627	0.0683641	637	10
3163	0.000377796	628	0.185634	650	22	5223	0.000367877	628	0.0600487	614	-14
55454	0.000377427	629	0.368984	871	242	5153	0.00036767	629	0.0425051	559	-70
7389	0.000377118	630	0.170257	626	-4	377677	0.000367405	630	0.0397989	552	-78
113	0.000376952	631	0.60125	1045	414	27090	0.000366741	631	0.0552709	602	-29
5151	0.000376623	632	0.170401	627	-5	83852	0.000366562	632	0.0377882	547	-85
9588	0.000376315	633	0.170174	625	-8	50814	0.000366143	633	0.0295975	509	-124
112	0.000376036	634	0.197223	660	26	51703	0.000366106	634	0.128266	744	110
242	0.000375417	635	0.165539	618	-17	2526	0.000365414	635	0.104893	704	69
79646	0.000374716	636	0.174104	630	-6	2193	0.000365082	636	0.0533365	595	-41
55753	0.000374456	637	0.176917	635	-2	22934	0.000364134	637	0.0579023	608	-29
112483	0.000374081	638	0.168979	622	-16	7372	0.000363998	638	0.0662685	629	-9
9869	0.000372756	639	0.178503	640	1	2752	0.00036349	639	0.0672097	633	-6
7407	0.000372446	640	0.167596	620	-20	229	0.000363446	640	0.0370883	544	-96
6888	0.000372054	641	0.202289	669	28	2026	0.000362179	641	0.0630086	621	-20
290	0.000371158	642	0.675137	1096	454	2530	0.00036184	642	0.0618004	619	-23
4833	0.000369887	643	0.343617	841	198	2645	0.000360472	643	0.0575318	607	-36
3035	0.000369377	644	0.170151	624	-20	5335	0.00035888	644	0.0638295	623	-21
51227	0.000369178	645	0.174955	633	-12	2524	0.000358709	645	0.677708	1155	510
79623	0.000368199	646	0.178991	641	-5	5631	0.000355748	646	0.0637815	622	-24
5143	0.000368128	647	0.177688	637	-10	3614	0.000354847	647	0.0583234	610	-37
2023	0.00036661	648	0.197973	661	13	25796	0.000354691	648	0.0893192	674	26
8372	0.000364312	649	0.174053	629	-20	9514	0.000353813	649	0.0648326	624	-25
119391	0.000363573	650	0.179821	642	-8	54802	0.000353197	650	0.0591775	611	-39
55790	0.000362803	651	0.19645	659	8	10555	0.000352657	651	0.0614939	617	-34
3067	0.000362529	652	0.183707	648	-4	124583	0.000352364	652	0.111708	718	66
10667	0.000361424	653	0.176751	634	-19	4598	0.000351189	653	0.0348414	537	-116
10930	0.0003601	654	0.198568	662	8	9536	0.000350883	654	0.0677453	636	-18
123876	0.000358473	655	0.0717855	456	-199	8612	0.000350776	655	0.0759218	652	-3
51102	0.000356846	656	0.253512	733	77	2686	0.000350502	656	0.0828065	666	10
3155	0.000356537	657	0.208914	683	26	210	0.000350052	657	0.0501779	584	-73
10390	0.000356411	658	0.35723	857	199	1737	0.00034966	658	0.0683706	638	-20
9583	0.00035472	659	0.194955	656	-3	5332	0.000348011	659	0.0413758	558	-101
9227	0.000353992	660	0.293046	790	130	162466	0.000347025	660	0.014129	424	-236
2948	0.000353656	661	0.177115	636	-25	64132	0.000346169	661	0.0650554	625	-36
54578	0.000353196	662	0.213544	689	27	51763	0.000342904	662	0.0896916	677	15
56267	0.000352957	663	0.184916	649	-14	7296	0.000341945	663	0.0506159	586	-77
1572	0.000350813	664	0.229405	704	40	8435	0.000341487	664	0.258023	895	231
1890	0.0003504	665	0.568807	1030	365	85465	0.000340981	665	0.107436	708	43
240	0.000349005	666	0.227057	703	37	284098	0.000339688	666	0.00031412	135	-531
27010	0.000344842	667	0.199943	664	-3	1584	0.000338996	667	0.0301092	513	-154
51109	0.000344795	668	0.250893	730	62	54981	0.000338904	668	0.0676636	635	-33
29072	0.00034452	669	0.205155	675	6	3712	0.000337417	669	0.198783	836	167
2539	0.000342033	670	0.210311	685	15	8372	0.000334292	670	0.0686414	640	-30
3292	0.00034094	671	0.223423	699	28	123283	0.000334218	671	0.030891	523	-148
57107	0.000340811	672	0.195875	658	-14	29785	0.000334091	672	0.160014	789	117
2581	0.000339617	673	0.665927	1087	414	55304	0.000333241	673	0.370508	982	309
2731	0.000339508	674	0.00340485	166	-508	8801	0.000333084	674	0.0852528	669	-5
374378	0.000339248	675	0.206444	678	3	875	0.00033101	675	0.0772677	656	-19
10905	0.000338755	676	0.203286	673	-3	2137	0.000330832	676	0.208538	845	169
9054	0.000338366	677	0.285893	783	106	2134	0.000330745	677	0.0556561	603	-74
26	0.000338029	678	0.226251	701	23	2329	0.000330491	678	0.0615808	618	-60
189	0.000337507	679	0.897197	1248	569	80347	0.000330321	679	0.0794573	659	-20
23464	0.000337388	680	0.362334	863	183	26330	0.000330246	680	0.131481	751	71
8813	0.000337169	681	0.208829	682	1	2683	0.000328965	681	0.100977	699	18
5859	0.000336961	682	0.200085	665	-17	162417	0.000328472	682	0.0664736	630	-52
2880	0.00033695	683	0.2906	788	105	2944	0.000328354	683	0.075135	650	-33
55907	0.000336932	684	0.215505	692	8	11285	0.000327336	684	0.0745334	647	-37
318	0.000335508	685	0.238064	718	33	5351	0.000327097	685	0.0841079	667	-18
113612	0.000334543	686	0.364989	866	180	11226	0.000327065	686	0.137439	756	70
2572	0.000334209	687	0.610123	1050	363	7358	0.000325088	687	0.084311	668	-19
11226	0.000333763	688	0.329749	826	138	1581	0.000325055	688	0.335161	961	273
1589	0.000333078	689	0.266221	756	67	435	0.000324911	689	0.128377	745	56
97	0.0003329	690	0.207001	679	-11	1589	0.000324109	690	0.116501	731	41
4121	0.00033182	691	0.235042	714	23	5158	0.000323876	691	0.199539	837	146
51728	0.00033148	692	0.276506	769	77	7368	0.000323352	692	0.23743	876	184
2590	0.000331237	693	0.214757	691	-2	8566	0.000323328	693	0.103729	703	10
5440	0.000330411	694	0.277967	774	80	5436	0.000322645	694	0.100097	698	4
3613	0.000328305	695	0.22053	695	0	2224	0.000321327	695	0.110434	716	21
2193	0.000326473	696	0.209978	684	-12	2799	0.000321007	696	0.827099	1231	535
54802	0.000324751	697	0.212496	687	-10	150763	0.000317419	697	0.0890868	673	-24
2548	0.00032413	698	0.235558	716	18	7923	0.000316512	698	0.137385	755	57
1737	0.000323967	699	0.231084	705	6	8564	0.000315387	699	0.288121	916	217
7172	0.000322957	700	0.239633	719	19	10162	0.000314842	700	0.106893	706	6
5287	0.000322889	701	0.22117	697	-4	9583	0.000314069	701	0.0470539	578	-123
54363	0.000321543	702	0.537397	1005	303	11019	0.000313856	702	0.0332039	533	-169
5305	0.000321418	703	0.290294	787	84	29926	0.00031379	703	0.144318	768	65
6391	0.000320891	704	0.232297	707	3	51728	0.000312747	704	0.10862	711	7
2184	0.000318205	705	0.246406	727	22	4121	0.000312711	705	0.0512992	591	-114
55699	0.000316755	706	0.220532	696	-10	1571	0.000312391	706	0.101937	700	-6
10201	0.000315934	707	0.448291	935	228	53947	0.000311982	707	0.0960575	694	-13
171568	0.000314593	708	0.300505	794	86	5297	0.000311759	708	0.089372	676	-32
27159	0.000314183	709	0.277753	772	63	5440	0.000311262	709	0.10996	713	4
2529	0.000313185	710	0.425318	917	207	2762	0.000310211	710	0.12446	737	27
2271	0.000312548	711	0.24742	728	17	4831	0.00030981	711	0.184266	817	106
8396	0.000310736	712	0.24026	721	9	3795	0.000309204	712	0.0897718	678	-34
2593	0.000310336	713	0.358211	858	145	10455	0.00030861	713	0.0915172	684	-29
6301	0.000309001	714	0.24125	722	8	1431	0.000307601	714	0.604023	1118	404
54344	0.000308833	715	0.240129	720	5	8394	0.000306304	715	0.70546	1176	461
137964	0.000308297	716	0.256784	745	29	5434	0.000305725	716	0.115104	725	9
5198	0.000307617	717	0.137175	578	-139	5831	0.000305012	717	0.800779	1223	506
38	0.00030666	718	0.259763	749	31	56474	0.000304071	718	0.0746753	649	-69
5147	0.000305335	719	0.234195	712	-7	51067	0.000302182	719	0.0898247	679	-40
3632	0.000299959	720	0.27815	775	55	2746	0.000301996	720	0.114554	723	3
29922	0.00029887	721	0.487625	967	246	8836	0.000301843	721	0.144914	770	49
10558	0.000298651	722	0.347183	849	127	10135	0.00030059	722	0.586368	1106	384
2805	0.00029754	723	0.997242	1307	584	131965	0.000299862	723	0.0759478	653	-70
5298	0.000297043	724	0.255684	735	11	6713	0.000299181	724	0.0934893	688	-36
471	0.000295819	725	0.310793	806	81	2639	0.000299099	725	0.0934754	687	-38
23556	0.000295012	726	0.265029	755	29	30834	0.000299056	726	0.121619	735	9
4023	0.00029496	727	0.257569	746	19	8867	0.00029875	727	0.950099	1289	562
53630	0.000291263	728	0.872649	1231	503	23193	0.00029846	728	0.115964	728	0
56913	0.000290986	729	0.48909	969	240	84245	0.000298015	729	0.0957252	693	-36
6390	0.000290872	730	0.26934	763	33	27165	0.000297325	730	0.0490606	581	-149
270	0.000290752	731	0.210719	686	-45	56894	0.000296746	731	0.151993	775	44
55902	0.00028947	732	0.329385	825	93	10858	0.000296651	732	0.0876098	671	-61
4677	0.000288445	733	0.253553	734	1	35	0.000296607	733	0.0450467	570	-163
2678	0.000285913	734	0.323474	817	83	204	0.000295174	734	0.109135	712	-22
6697	0.000285837	735	0.267518	758	23	593	0.000294838	735	0.128489	746	11
1723	0.000285337	736	0.272583	766	30	259307	0.00029444	736	0.69069	1167	431
8875	0.000285313	737	0.26661	757	20	10678	0.000294429	737	0.0205905	467	-270
4843	0.000285054	738	0.46982	952	214	1355	0.000291588	738	0.0801622	660	-78
2592	0.00028399	739	0.338464	832	93	27349	0.000291416	739	0.115221	727	-12
57678	0.000283936	740	0.289543	785	45	51082	0.00029131	740	0.129651	747	7
10622	0.000283453	741	0.376057	876	135	2572	0.000290121	741	0.41865	1017	276
387893	0.000283026	742	0.277787	773	31	1572	0.000289735	742	0.0515732	592	-150
87178	0.000282324	743	0.314632	810	67	6470	0.000286985	743	0.563524	1101	358
2687	0.000281374	744	0.330792	830	86	6487	0.000286102	744	0.418451	1016	272
80222	0.000280768	745	0.26303	754	9	1621	0.000285337	745	0.0302462	516	-229
8694	0.000280043	746	0.290173	786	40	5146	0.000285239	746	0.0901703	681	-65
80854	0.000279004	747	0.277315	771	24	27159	0.000285106	747	0.768711	1207	460
29785	0.00027781	748	0.35692	855	107	32	0.000284957	748	0.130068	749	1
2683	0.000276136	749	0.342067	838	89	56954	0.000283053	749	0.120626	734	-15
8654	0.000275062	750	0.260801	752	2	8776	0.000282565	750	0.204418	843	93
3074	0.000274834	751	0.821899	1188	437	9374	0.000281737	751	0.201238	840	89
56953	0.000274802	752	0.718927	1124	372	1158	0.000281164	752	0.106434	705	-47
247	0.000274263	753	0.301923	797	44	1119	0.000280152	753	0.122512	736	-17
9	0.000273842	754	0.276242	768	14	54884	0.000279652	754	0.108607	710	-44
27232	0.000273341	755	0.500944	979	224	1629	0.000278294	755	9.60126e-07	21	-734
120227	0.00027309	756	0.278467	776	20	160428	0.000277643	756	0.0782204	657	-99
113451	0.000272491	757	0.479634	961	204	55753	0.000277074	757	0.127061	743	-14
56994	0.000271943	758	0.396052	893	135	2182	0.000276739	758	0.0883884	672	-86
4191	0.000270124	759	0.307864	803	44	1633	0.000276667	759	0.280058	912	153
11313	0.000270098	760	0.278504	777	17	5287	0.000275855	760	0.116137	729	-31
847	0.000269822	761	0.279843	779	18	56895	0.000274992	761	0.201166	839	78
3052	0.000269021	762	0.63821	1071	309	3707	0.000274937	762	0.126578	742	-20
3633	0.000268288	763	0.340329	834	71	10993	0.000274519	763	0.503445	1072	309
1371	0.000267099	764	0.311124	807	43	8540	0.0002727	764	0.0788313	658	-106
51005	0.000265966	765	0.345129	844	79	56655	0.000271894	765	0.143176	766	1
130	0.000264795	766	0.225295	700	-66	79695	0.000271598	766	0.138806	759	-7
8692	0.000264716	767	0.284358	782	15	5213	0.000271546	767	0.145213	771	4
6652	0.000264436	768	0.30649	800	32	138429	0.000269106	768	0.0917473	685	-83
5330	0.000261527	769	0.358373	860	91	5433	0.000265502	769	0.138695	758	-11
4846	0.000260971	770	0.343875	842	72	26	0.000265289	770	0.163205	790	20
2940	0.000259816	771	0.219609	693	-78	761	0.000264759	771	0.143797	767	-4
2730	0.000259359	772	0.329975	828	56	6448	0.000263576	772	0.133115	752	-20
4952	0.000259294	773	0.352034	851	78	57818	0.000262785	773	0.0670385	632	-141
5860	0.000258952	774	0.304816	799	25	1786	0.000262401	774	0.112475	720	-54
84706	0.000258318	775	0.330535	829	54	635	0.000261131	775	0.154865	780	5
10873	0.000257236	776	0.344428	843	67	4882	0.000260538	776	0.142926	765	-11
8877	0.000256347	777	0.404895	902	125	8693	0.0002596	777	0.110151	714	-63
57171	0.000255583	778	0.465769	949	171	2678	0.000259527	778	0.184747	819	41
383	0.000254102	779	0.378885	878	99	3028	0.000259498	779	0.135741	754	-25
6470	0.000254052	780	0.6461	1078	298	3931	0.000258993	780	0.110253	715	-65
4282	0.000252922	781	0.323259	816	35	5445	0.000258586	781	0.130347	750	-31
23761	0.000249804	782	0.343314	840	58	57026	0.000257921	782	0.0859292	670	-112
11282	0.00024967	783	0.311723	808	25	1565	0.000257417	783	0.190033	827	44
10170	0.00024948	784	0.474984	955	171	135152	0.000257131	784	0.273654	906	122
23649	0.000249261	785	0.328479	823	38	56623	0.000255973	785	0.124666	739	-46
873	0.000248869	786	0.308163	804	18	56848	0.000253969	786	0.190901	830	44
33	0.000248624	787	0.316318	811	24	8527	0.00025299	787	0.140023	761	-26
1549	0.000247879	788	0.320685	813	25	56603	0.000251551	788	0.0893378	675	-113
123263	0.000246353	789	0.329283	824	35	2617	0.00025101	789	0.116347	730	-59
883	0.000246352	790	0.312725	809	19	2582	0.000250457	790	0.172833	800	10
10554	0.000245897	791	0.318339	812	21	8879	0.000249915	791	0.147556	772	-19
5723	0.000245289	792	0.35635	854	62	8869	0.000248177	792	0.155913	781	-11
2528	0.000243353	793	0.362214	862	69	5106	0.000247978	793	0.164041	791	-2
5290	0.000242446	794	0.327958	822	28	6389	0.000247938	794	0.187142	822	28
53354	0.00024186	795	0.620116	1059	264	29906	0.000246789	795	0.213562	847	52
6484	0.00024158	796	0.20198	668	-128	2131	0.000246307	796	0.207685	844	48
4832	0.000241347	797	0.64746	1079	282	80896	0.000243815	797	0.173476	801	4
93650	0.000241048	798	0.340988	835	37	22929	0.000243113	798	0.133837	753	-45
25973	0.000240646	799	0.320909	814	15	9249	0.000242926	799	0.157553	785	-14
50808	0.000239838	800	0.337029	831	31	10623	0.00024288	800	0.144452	769	-31
6818	0.000238608	801	0.397273	896	95	8611	0.000239563	801	0.190164	828	27
2879	0.000238179	802	0.327363	821	19	5422	0.000239049	802	0.187775	825	23
2526	0.000238144	803	0.213495	688	-115	84803	0.000238541	803	0.262109	897	94
2527	0.000238125	804	0.341049	837	33	2820	0.000237782	804	0.732488	1195	391
3735	0.000237791	805	0.326203	819	14	133121	0.00023737	805	0.00368982	301	-504
2584	0.000237033	806	0.360416	861	55	8277	0.000236988	806	0.695095	1171	365
4842	0.000236619	807	0.930607	1268	461	5438	0.000236868	807	0.203227	842	35
768	0.000236358	808	0.352425	853	45	84706	0.000236466	808	0.154451	779	-29
80347	0.000235778	809	0.346631	847	38	28976	0.000236079	809	0.157442	783	-26
1786	0.000232186	810	0.345783	845	35	5471	0.000234625	810	0.496841	1064	254
4141	0.000231723	811	0.340992	836	25	5138	0.000234196	811	0.102192	701	-110
3033	0.000231627	812	0.479033	959	147	113451	0.000233922	812	0.255633	892	80
7086	0.000231619	813	0.423709	915	102	10056	0.000233852	813	0.115208	726	-87
5136	0.000231453	814	0.273011	767	-47	11185	0.000233769	814	0.225901	861	47
23483	0.000229288	815	0.340163	833	18	10400	0.000233509	815	0.158967	787	-28
8821	0.000226742	816	0.236488	717	-99	9588	0.00023249	816	0.169216	798	-18
114049	0.000226082	817	0.268674	760	-57	65220	0.000231533	817	0.141566	764	-53
80270	0.000225992	818	0.241296	723	-95	64600	0.000231222	818	0.235571	873	55
8566	0.000225697	819	0.357092	856	37	51196	0.00022844	819	0.18738	823	4
1579	0.000224082	820	0.450126	938	118	1632	0.000228205	820	0.177747	808	-12
29880	0.000223623	821	0.383652	883	62	23498	0.00022655	821	0.158568	786	-35
51251	0.000222005	822	0.932602	1271	449	2591	0.000226329	822	0.174097	802	-20
1644	0.000220339	823	0.367475	869	46	3705	0.000223624	823	0.420287	1020	197
7298	0.000220183	824	0.41312	905	81	131669	0.000222932	824	0.22066	852	28
51091	0.000218649	825	0.433137	926	101	2597	0.000222412	825	0.189558	826	1
427	0.000215865	826	0.367004	868	42	130367	0.000222252	826	0.107422	707	-119
1638	0.000215327	827	0.413696	908	81	278	0.000222201	827	0.0950865	692	-135
79143	0.00021513	828	0.520412	994	166	2879	0.000221975	828	0.175438	804	-24
10157	0.0002144	829	0.386989	884	55	25973	0.000221876	829	0.180244	813	-16
84890	0.000213353	830	0.366445	867	37	5048	0.000220961	830	0.191567	831	1
25902	0.000213197	831	0.346697	848	17	54995	0.000220916	831	0.225211	859	28
1757	0.000211806	832	0.259981	751	-81	79587	0.000220761	832	0.267576	903	71
6611	0.000211579	833	0.39572	892	59	2539	0.00022065	833	0.069097	642	-191
1158	0.000210262	834	0.3719	873	39	55349	0.000220279	834	0.182149	815	-19
11253	0.000210244	835	0.382989	882	47	10195	0.000219432	835	0.179484	811	-24
54904	0.000209413	836	0.464587	948	112	27294	0.000218898	836	0.179694	812	-24
93034	0.000208027	837	0.389268	885	48	31	0.00021856	837	0.242466	881	44
64600	0.000207613	838	0.295037	791	-47	5049	0.000217916	838	0.18119	814	-24
57452	0.000207535	839	0.395123	891	52	10840	0.000217804	839	0.166856	796	-43
5351	0.000207225	840	0.401441	899	59	57171	0.000217446	840	0.177964	809	-31
3032	0.000206934	841	0.537143	1004	163	2184	0.000216094	841	0.221418	854	13
2588	0.000206698	842	0.401336	898	56	767	0.000215297	842	0.102818	702	-140
9060	0.000206274	843	0.556471	1023	180	55361	0.000215125	843	0.228807	865	22
5833	0.000205954	844	0.401748	900	56	4758	0.000212821	844	0.194504	834	-10
57505	0.000205898	845	0.380856	880	35	112483	0.000212609	845	0.19347	832	-13
60495	0.000205892	846	0.928767	1267	421	5141	0.000212051	846	0.17555	805	-41
191	0.000205347	847	0.426937	921	74	1545	0.000210903	847	0.202032	841	-6
85365	0.000205312	848	0.392284	890	42	10998	0.000210062	848	0.262223	898	50
5372	0.000204645	849	0.455	941	92	8871	0.000209818	849	0.0651302	626	-223
2530	0.000204455	850	0.423171	914	64	5373	0.000208165	850	0.801017	1224	374
64064	0.000204103	851	0.329896	827	-24	5322	0.000208057	851	0.399887	1005	154
4598	0.000203677	852	0.41342	907	55	51540	0.000207816	852	0.274074	907	55
50614	0.00020328	853	0.261141	753	-100	6897	0.000207681	853	0.195613	835	-18
2799	0.000202219	854	0.7368	1140	286	25885	0.000207041	854	0.316773	947	93
64132	0.00020151	855	0.391828	889	34	7941	0.000205684	855	0.200444	838	-17
6476	0.000200953	856	0.431198	925	69	956	0.000205132	856	0.335848	962	106
139596	0.000200392	857	0.907972	1255	398	2632	0.000204932	857	0.242962	882	25
26330	0.000200157	858	0.402998	901	43	79053	0.000204436	858	0.214641	848	-10
196883	0.000199861	859	0.469958	953	94	2052	0.000204161	859	0.280505	913	54
8707	0.000199599	860	0.233097	709	-151	5230	0.000204145	860	0.221194	853	-7
34	0.00019804	861	0.625405	1063	202	5441	0.000203896	861	0.266812	902	41
130589	0.000197521	862	0.446573	933	71	9489	0.000203769	862	0.111968	719	-143
348158	0.00019746	863	0.544366	1008	145	10682	0.000203767	863	0.246078	884	21
39	0.000197222	864	0.445482	932	68	3425	0.000203315	864	0.230046	867	3
55229	0.000196019	865	0.42006	912	47	51102	0.000202278	865	0.358322	975	110
55821	0.000195506	866	0.406989	903	37	30815	0.000201317	866	0.234015	871	5
5279	0.000194704	867	0.413415	906	39	2643	0.000201032	867	0.147955	773	-94
4524	0.000194459	868	0.487656	968	100	6419	0.000199661	868	0.126071	740	-128
5538	0.000193468	869	0.426705	919	50	8310	0.000196882	869	0.234428	872	3
11128	0.000192421	870	0.548731	1015	145	8833	0.000195328	870	0.237392	875	5
7054	0.000191895	871	0.342245	839	-32	97	0.000194564	871	0.22382	857	-14
5095	0.000191669	872	0.416417	909	37	7357	0.000194537	872	0.219651	851	-21
8564	0.000190727	873	0.49864	977	104	2731	0.000193932	873	0.754237	1205	332
81849	0.000188788	874	0.454909	940	66	23649	0.000191672	874	0.314371	946	72
7357	0.000188106	875	0.417505	910	35	6240	0.000190572	875	0.255328	891	16
83852	0.00018626	876	0.447546	934	58	762	0.000190429	876	0.194295	833	-43
3988	0.000186229	877	0.459452	945	68	1595	0.000189426	877	0.242027	879	2
4048	0.000184668	878	0.428874	923	45	4141	0.000188808	878	0.225371	860	-18
43	0.000184594	879	0.5177	993	114	140838	0.000187284	879	0.351954	974	95
8803	0.000184471	880	0.854309	1219	339	2651	0.000187014	880	0.348855	971	91
23659	0.000182625	881	0.426658	918	37	7468	0.000186476	881	0.308449	942	61
64816	0.000182328	882	0.496825	976	94	1594	0.000186418	882	0.681806	1162	280
586	0.000181832	883	0.906889	1253	370	23475	0.000186142	883	0.238836	878	-5
57818	0.000181438	884	0.291683	789	-95	4245	0.000185697	884	0.283717	914	30
5438	0.000181092	885	0.580242	1035	150	10905	0.00018505	885	0.154282	777	-108
763	0.000180974	886	0.56665	1029	143	112	0.000183415	886	0.310473	944	58
2135	0.000180792	887	0.685046	1107	220	8659	0.00018338	887	0.377609	986	99
1374	0.000180737	888	0.564042	1028	140	36	0.000182048	888	0.254001	889	1
5105	0.000180535	889	0.391028	887	-2	1152	0.000181145	889	0.243057	883	-6
122970	0.000180525	890	0.504693	982	92	7108	0.000180917	890	0.258178	896	6
5319	0.000179177	891	0.614181	1054	163	6120	0.000180843	891	0.228645	864	-27
445329	0.000178147	892	0.435181	927	35	5634	0.000179664	892	0.275251	909	17
952	0.000177986	893	0.439432	930	37	10930	0.000179623	893	0.254511	890	-3
6898	0.000177264	894	0.570489	1031	137	10331	0.000179564	894	0.252745	888	-6
1584	0.000177178	895	0.699139	1115	220	11313	0.000178155	895	0.851858	1241	346
26229	0.000176998	896	0.468003	950	54	4357	0.000177808	896	0.272348	905	9
27124	0.000176755	897	0.481243	963	66	55163	0.000177381	897	0.328679	957	60
144193	0.000176426	898	0.350516	850	-48	144245	0.000176948	898	0.265728	901	3
1629	0.000176362	899	0.907726	1254	355	239	0.000176841	899	0.138929	760	-139
64080	0.000176028	900	0.481996	964	64	171568	0.000176093	900	0.365169	980	80
50484	0.000175324	901	0.490268	970	69	2023	0.000175407	901	0.310001	943	42
4507	0.000174842	902	0.657087	1082	180	2712	0.00017513	902	0.34745	968	66
51074	0.000173574	903	0.516312	992	89	1551	0.000174193	903	0.319658	949	46
6901	0.000172425	904	0.448655	936	32	5144	0.000173787	904	0.190635	829	-75
4594	0.000172415	905	0.477606	958	53	51451	0.000173126	905	0.27416	908	3
4967	0.000171963	906	0.505055	983	77	5293	0.000172694	906	0.154306	778	-128
6817	0.000171844	907	0.448913	937	30	1103	0.000171582	907	0.338945	964	57
2882	0.000171071	908	0.457487	942	34	7264	0.000171292	908	0.291711	919	11
7263	0.000169345	909	0.473456	954	45	1645	0.000171093	909	0.247866	886	-23
6839	0.000169031	910	0.629543	1068	158	1371	0.000169571	910	0.360201	977	67
205	0.00016873	911	0.51324	990	79	2326	0.000169514	911	0.521761	1079	168
140838	0.000168005	912	0.721138	1125	213	2990	0.000168604	912	0.294248	922	10
10621	0.000167992	913	0.618943	1056	143	3242	0.000167705	913	0.349698	973	60
501	0.000166019	914	0.668802	1091	177	271	0.00016652	914	0.304908	930	16
10331	0.000164871	915	0.494693	973	58	5298	0.00016626	915	0.297098	924	9
5432	0.000164136	916	0.630817	1069	153	79709	0.000165759	916	0.276511	910	-6
377677	0.000163798	917	0.346372	846	-71	29925	0.000164475	917	0.406194	1010	93
9380	0.000163222	918	0.575508	1032	114	125061	0.000163474	918	0.485297	1055	137
63917	0.00016246	919	0.493418	971	52	7915	0.000162985	919	0.174268	803	-116
8310	0.000162412	920	0.496047	975	55	55512	0.000162711	920	0.370597	983	63
2821	0.000162244	921	0.527684	999	78	25902	0.000162449	921	0.632062	1130	209
8705	0.000162126	922	0.563981	1026	104	5557	0.000161189	922	0.434732	1029	107
5320	0.000160664	923	0.600917	1044	121	5425	0.000161095	923	0.293876	921	-2
11019	0.000160648	924	0.479232	960	36	5409	0.000158075	924	0.322525	951	27
5150	0.000160372	925	0.494718	974	49	3636	0.000157493	925	0.310696	945	20
3990	0.000159996	926	0.880621	1238	312	84812	0.000157325	926	0.337064	963	37
1789	0.000159685	927	0.494299	972	45	81888	0.000157242	927	0.298378	925	-2
54884	0.000159562	928	0.479664	962	34	4881	0.000155386	928	0.0603544	616	-312
4200	0.000158845	929	0.531686	1003	74	54578	0.000154909	929	0.328385	956	27
51733	0.00015865	930	0.858498	1220	290	8528	0.000154587	930	0.406183	1009	79
5431	0.000158277	931	0.649298	1081	150	10170	0.000154372	931	0.76764	1206	275
6241	0.000158001	932	0.0558728	420	-512	191	0.000151029	932	0.331388	960	28
55304	0.000157783	933	0.665358	1086	153	8821	0.000150912	933	0.156102	782	-151
55191	0.000157152	934	0.524543	996	62	387893	0.000150629	934	0.37323	984	50
64768	0.000156757	935	0.486341	966	31	9926	0.000150181	935	0.326652	954	19
3242	0.000155715	936	0.458087	943	7	79623	0.000150131	936	0.329695	958	22
5335	0.000155122	937	0.527907	1000	63	1573	0.000150094	937	0.342927	965	28
26301	0.000154533	938	0.682056	1102	164	9388	0.00014847	938	0.291278	918	-20
2987	0.000153794	939	0.545297	1010	71	84920	0.000147359	939	0.246308	885	-54
373156	0.000153601	940	0.506158	984	44	438	0.000147188	940	0.215094	849	-91
8644	0.000153496	941	0.498881	978	37	10667	0.00014691	941	0.184333	818	-123
23396	0.000153396	942	0.664492	1084	142	51111	0.000146826	942	0.349394	972	30
51727	0.000152863	943	0.551755	1021	78	121278	0.000146619	943	0.416606	1012	69
50515	0.000152221	944	0.429574	924	-20	337876	0.000145176	944	0.704747	1175	231
121278	0.000151121	945	0.852961	1216	271	1719	0.000144784	945	0.834293	1238	293
8693	0.000149984	946	0.805729	1181	235	4548	0.000144679	946	0.394021	1000	54
6487	0.000149862	947	0.953253	1288	341	124	0.000143915	947	0.306871	931	-16
27115	0.000149321	948	0.522411	995	47	5286	0.000143902	948	0.182298	816	-132
8529	0.000149138	949	0.459236	944	-5	2523	0.000143105	949	0.420285	1019	70
16	0.00014797	950	0.506706	985	35	197258	0.000142568	950	0.36224	978	28
5146	0.000147252	951	0.718508	1123	172	242	0.000142004	951	0.325696	953	2
2597	0.000147217	952	0.541637	1007	55	10449	0.00013975	952	0.711504	1182	230
55586	0.000146098	953	0.693336	1112	159	8707	0.00013958	953	0.185492	821	-132
5168	0.000145853	954	0.513192	989	35	10	0.000139534	954	0.792694	1222	268
5424	0.000145538	955	0.547678	1013	58	144193	0.00013947	955	0.435354	1030	75
50814	0.00014512	956	0.410447	904	-52	1586	0.000137654	956	0.399533	1003	47
5422	0.000144705	957	0.549932	1019	62	349565	0.00013753	957	0.501915	1069	112
5286	0.000144417	958	0.452155	939	-19	54963	0.000137164	958	0.306962	932	-26
55870	0.000144088	959	0.547507	1012	53	4830	0.000135527	959	0.776877	1209	250
145226	0.0001431	960	0.426715	920	-40	1962	0.000135187	960	0.00873168	373	-587
1594	0.000142076	961	0.0151789	278	-683	2880	0.000134252	961	0.909141	1269	308
1962	0.000141208	962	0.460262	946	-16	84735	0.000134169	962	0.21281	846	-116
26279	0.000140913	963	0.221475	698	-265	58497	0.000133731	963	0.644646	1135	172
9420	0.000140692	964	0.548219	1014	50	196883	0.000132852	964	0.471327	1050	86
84002	0.000139656	965	0.628846	1067	102	5208	0.000132627	965	0.983888	1307	342
64324	0.000139621	966	0.526484	997	31	2744	0.000131479	966	0.535655	1089	123
2027	0.000138544	967	0.609229	1049	82	2937	0.000131266	967	0.608062	1120	153
760	0.000138452	968	0.589226	1038	70	51091	0.000130058	968	0.784799	1218	250
64802	0.000136795	969	0.645046	1076	107	10587	0.000128865	969	0.17734	807	-162
8565	0.000135991	970	0.537521	1006	36	27115	0.000127394	970	0.257891	894	-76
1788	0.000135363	971	0.557253	1024	53	221823	0.000126092	971	0.667426	1150	179
64902	0.000134596	972	0.904645	1251	279	2938	0.000125987	972	0.399433	1002	30
5441	0.00013371	973	0.732876	1134	161	412	0.000125796	973	0.54441	1091	118
55703	0.000133499	974	0.73364	1135	161	7298	0.000125615	974	0.426921	1022	48
249	0.000133475	975	0.671615	1092	117	5333	0.0001254	975	0.438715	1031	56
5436	0.000132572	976	0.736999	1141	165	122481	0.000124794	976	0.686522	1163	187
5152	0.000132535	977	0.548852	1016	39	8608	0.000123787	977	0.18773	824	-153
54107	0.000132222	978	0.584828	1037	59	5140	0.000123471	978	0.52615	1086	108
1743	0.00013217	979	0.865566	1222	243	4967	0.000123378	979	0.381115	989	10
2235	0.000129705	980	0.579691	1034	54	50614	0.000122916	980	0.621015	1125	145
4668	0.000129324	981	0.643691	1075	94	64064	0.000122683	981	0.32496	952	-29
51268	0.000129066	982	0.986711	1303	321	3423	0.000122234	982	0.497488	1066	84
221	0.000128807	983	0.765413	1159	176	4594	0.000121834	983	0.474578	1051	68
80025	0.000128339	984	0.59951	1042	58	84002	0.000121566	984	0.470292	1048	64
9489	0.000128331	985	0.611176	1052	67	8399	0.00012121	985	0.661475	1143	158
5019	0.00012786	986	0.625049	1062	76	3163	0.00012113	986	0.607081	1119	133
30	0.00012664	987	0.79792	1176	189	56922	0.000120174	987	0.440912	1033	46
6392	0.00012648	988	0.605594	1048	60	113026	0.000120133	988	0.492473	1061	73
259307	0.000124139	989	0.829275	1193	204	160851	0.000119575	989	0.149694	774	-215
8867	0.000123813	990	0.235181	715	-275	10423	0.000119513	990	0.594695	1113	123
146664	0.000123716	991	0.205374	676	-315	1553	0.000119351	991	0.553617	1096	105
5091	0.000123712	992	0.591375	1039	47	1608	0.000119185	992	0.49637	1063	71
5557	0.000123002	993	0.612016	1053	60	201595	0.000119113	993	0.427179	1023	30
83594	0.000122162	994	0.373305	875	-119	8681	0.00011904	994	0.833906	1237	243
10623	0.000122103	995	0.776024	1161	166	64768	0.000117412	995	0.541833	1090	95
8228	0.000121259	996	0.592969	1040	44	29085	0.000117333	996	0.430989	1025	29
8622	0.000119966	997	0.603735	1046	49	64816	0.000117108	997	0.652468	1137	140
122481	0.000119608	998	0.513632	991	-7	129642	0.000115779	998	0.55065	1093	95
138050	0.000118116	999	0.61558	1055	56	6715	0.000115614	999	0.400645	1006	7
9091	0.00011782	1000	0.603887	1047	47	3421	0.000115423	1000	0.527855	1087	87
162417	0.00011772	1001	0.55842	1025	24	4837	0.000114837	1001	0.440343	1032	31
2739	0.000117661	1002	0.690826	1111	109	26301	0.000114799	1002	0.252237	887	-115
8399	0.000117326	1003	0.744012	1144	141	4833	0.000114595	1003	0.923432	1273	270
11112	0.000115478	1004	0.645284	1077	73	79944	0.000113903	1004	0.421557	1021	17
64409	0.000115161	1005	0.622957	1060	55	8942	0.00011373	1005	0.8646	1251	246
84735	0.000114424	1006	0.668795	1090	84	79017	0.00011355	1006	0.565928	1102	96
6120	0.000113979	1007	0.420304	913	-94	1159	0.000113396	1007	0.388561	995	-12
3158	0.000112195	1008	0.626444	1064	56	7453	0.00011297	1008	0.428381	1024	16
79837	0.000112087	1009	0.814537	1184	175	55224	0.000112969	1009	0.653234	1139	130
1352	0.000112027	1010	0.610792	1051	41	6482	0.000112688	1010	0.581092	1104	94
2328	0.000111518	1011	0.760734	1155	144	8702	0.000112385	1011	0.552592	1095	84
160851	0.000111443	1012	0.301227	795	-217	111	0.000112125	1012	0.674875	1152	140
9739	0.000111	1013	0.648534	1080	67	5313	0.00011162	1013	0.725314	1190	177
3636	0.000110627	1014	0.666671	1088	74	2997	0.000111562	1014	0.460327	1044	30
5634	0.000109907	1015	0.679879	1099	84	8703	0.000111033	1015	0.591351	1111	96
6307	0.000109724	1016	0.623166	1061	45	26227	0.000109793	1016	0.49047	1058	42
5430	0.000109315	1017	0.508931	986	-31	2878	0.000109686	1017	0.446292	1036	19
1892	0.000109289	1018	0.780835	1169	151	4257	0.00010954	1018	0.457528	1041	23
7108	0.000109193	1019	0.628203	1066	47	10654	0.000109233	1019	0.501987	1070	51
132158	0.000109048	1020	0.71093	1119	99	218	0.000108969	1020	0.846089	1239	219
51478	0.000108791	1021	0.685391	1108	87	84532	0.000108479	1021	0.634474	1132	111
212	0.000108773	1022	0.689838	1110	88	5837	0.000108127	1022	0.500717	1067	45
2766	0.000107992	1023	0.643238	1074	51	7841	0.000107006	1023	0.451746	1039	16
3162	0.000107615	1024	0.703038	1117	93	1807	0.000106147	1024	0.514983	1074	50
5209	0.000102811	1025	0.79774	1175	150	6916	0.000105352	1025	0.35976	976	-49
55627	0.000102301	1026	0.599915	1043	17	1356	0.000105281	1026	0.442057	1034	8
2356	0.000101924	1027	0.836795	1201	174	1549	0.000105169	1027	0.525922	1084	57
10993	0.000101537	1028	0.756548	1151	123	5742	0.000104124	1028	0.866989	1253	225
8801	0.00010142	1029	0.682288	1103	74	8396	0.000103999	1029	0.501845	1068	39
8942	0.000101038	1030	0.778273	1163	133	87178	0.00010379	1030	0.301383	929	-101
4056	0.000100257	1031	0.665121	1085	54	79646	0.000103675	1031	0.330624	959	-72
6609	9.77634e-05	1032	0.674992	1095	63	145226	0.000102586	1032	0.321196	950	-82
1544	9.76898e-05	1033	0.889505	1244	211	445	0.000101193	1033	0.50344	1071	38
8706	9.74961e-05	1034	0.699449	1116	82	109	0.000100966	1034	0.613273	1122	88
9446	9.73998e-05	1035	0.667705	1089	54	326625	0.000100842	1035	0.480868	1054	19
84787	9.68778e-05	1036	0.695281	1113	77	2590	0.00010032	1036	0.497405	1065	29
223	9.67374e-05	1037	0.800113	1178	141	23761	9.968e-05	1037	0.520674	1077	40
7915	9.66632e-05	1038	0.381004	881	-157	3035	9.90162e-05	1038	0.480688	1053	15
2875	9.63804e-05	1039	0.73425	1136	97	23530	9.89429e-05	1039	0.653045	1138	99
9107	9.60266e-05	1040	0.674953	1094	54	50515	9.88801e-05	1040	0.379687	988	-52
91373	9.56145e-05	1041	0.721647	1126	85	874	9.82359e-05	1041	0.458815	1042	1
8540	9.51572e-05	1042	0.598224	1041	-1	3948	9.76769e-05	1042	0.478451	1052	10
55501	9.42729e-05	1043	0.657964	1083	40	30814	9.70412e-05	1043	0.687323	1165	122
22934	9.39212e-05	1044	0.687424	1109	65	84647	9.70412e-05	1044	0.0161922	444	-600
5142	9.29509e-05	1045	0.838049	1203	158	55157	9.66747e-05	1045	0.523416	1080	35
314	9.23826e-05	1046	0.742597	1143	97	80308	9.61166e-05	1046	0.560738	1099	53
11285	9.16672e-05	1047	0.778475	1164	117	8875	9.59413e-05	1047	0.561799	1100	53
23498	9.10294e-05	1048	0.673201	1093	45	2588	9.56519e-05	1048	0.520439	1076	28
28976	8.88366e-05	1049	0.684394	1105	56	6483	9.54987e-05	1049	0.863028	1250	201
81490	8.84631e-05	1050	0.683016	1104	54	4249	9.51688e-05	1050	0.382267	992	-58
10941	8.84007e-05	1051	0.639782	1072	21	2687	9.49305e-05	1051	0.822405	1230	179
9582	8.78444e-05	1052	0.46424	947	-105	4191	9.42361e-05	1052	0.620227	1124	72
2329	8.62856e-05	1053	0.698953	1114	61	1548	9.31449e-05	1053	0.551005	1094	41
79178	8.57257e-05	1054	0.705398	1118	64	126792	9.25668e-05	1054	0.675889	1153	99
4249	8.50422e-05	1055	0.199092	663	-392	57452	9.24412e-05	1055	0.530838	1088	33
80896	8.33616e-05	1056	0.779381	1168	112	248	9.18534e-05	1056	0.492948	1062	6
132789	8.33058e-05	1057	0.725089	1128	71	6484	9.05522e-05	1057	0.820098	1229	172
125981	8.24466e-05	1058	0.364722	865	-193	55331	9.052e-05	1058	0.397694	1001	-57
790	8.18132e-05	1059	0.725863	1129	70	2618	9.04359e-05	1059	0.660015	1141	82
7368	8.16271e-05	1060	0.28378	781	-279	5836	8.98674e-05	1060	0.582191	1105	45
3939	8.14561e-05	1061	0.760981	1156	95	1593	8.97608e-05	1061	0.930469	1280	219
56922	8.11274e-05	1062	0.717379	1122	60	833	8.9092e-05	1062	0.431055	1026	-36
9563	8.08815e-05	1063	0.716794	1121	58	9487	8.85135e-05	1063	0.727318	1191	128
56848	8.00468e-05	1064	0.965411	1296	232	2548	8.79868e-05	1064	0.628741	1127	63
7084	7.9889e-05	1065	0.745801	1145	80	54938	8.76976e-05	1065	0.587848	1109	44
1543	7.95303e-05	1066	0.752401	1147	81	1576	8.64913e-05	1066	0.70902	1181	115
3156	7.93319e-05	1067	0.728581	1133	66	4843	8.63641e-05	1067	0.610143	1121	54
1635	7.84425e-05	1068	0.723303	1127	59	7086	8.59654e-05	1068	0.740112	1202	134
79868	7.8425e-05	1069	0.749077	1146	77	4056	8.54994e-05	1069	0.577289	1103	34
377841	7.82369e-05	1070	0.527534	998	-72	3157	8.50093e-05	1070	0.73693	1200	130
953	7.82369e-05	1071	0.296397	793	-278	622	8.42716e-05	1071	0.598931	1116	45
2053	7.78789e-05	1072	0.737407	1142	70	353	8.40895e-05	1072	0.707974	1180	108
7923	7.76986e-05	1073	0.932012	1270	197	6697	8.25971e-05	1073	0.613489	1123	50
2639	7.76824e-05	1074	0.726267	1131	57	26007	8.20265e-05	1074	0.417778	1015	-59
4881	7.66377e-05	1075	0.778605	1165	90	3283	7.92913e-05	1075	0.0291916	508	-567
3373	7.64729e-05	1076	0.424092	916	-160	3158	7.91991e-05	1076	0.665331	1148	72
6821	7.58266e-05	1077	0.755927	1150	73	2987	7.85242e-05	1077	0.64098	1134	57
58497	7.53213e-05	1078	0.809465	1182	104	5152	7.69852e-05	1078	0.586592	1107	29
3030	7.45662e-05	1079	0.872622	1230	151	7167	7.61579e-05	1079	0.68085	1159	80
55	7.42801e-05	1080	0.775722	1160	80	4122	7.40708e-05	1080	0.586936	1108	28
218	7.2559e-05	1081	0.933153	1272	191	5290	7.37102e-05	1081	0.489774	1056	-25
3283	7.23836e-05	1082	0.00643577	207	-875	10554	7.06547e-05	1082	0.630921	1129	47
1548	7.19723e-05	1083	0.788375	1171	88	125981	6.90021e-05	1083	0.689877	1166	83
1717	7.16309e-05	1084	0.833817	1194	110	1841	6.84343e-05	1084	0.661576	1144	60
29906	7.11354e-05	1085	0.847549	1212	127	51181	6.83802e-05	1085	0.652455	1136	51
5211	7.0841e-05	1086	0.89064	1245	159	107	6.7725e-05	1086	0.661795	1146	60
7173	7.05904e-05	1087	0.882737	1239	152	55586	6.72467e-05	1087	0.66072	1142	55
5293	7.03228e-05	1088	0.528332	1001	-87	5051	6.72345e-05	1088	0.381253	990	-98
211	7.03119e-05	1089	0.83382	1195	106	222	6.46087e-05	1089	0.945659	1287	198
117248	6.98208e-05	1090	0.778949	1167	77	2940	6.45562e-05	1090	0.549712	1092	2
1036	6.87499e-05	1091	0.847384	1211	120	377841	6.4461e-05	1091	0.0172119	449	-642
8560	6.87304e-05	1092	0.778832	1166	74	953	6.4461e-05	1092	0.031744	527	-565
683	6.8324e-05	1093	0.754437	1148	55	5834	6.42972e-05	1093	0.719034	1188	95
5425	6.74086e-05	1094	0.804936	1180	86	154141	6.35704e-05	1094	0.847375	1240	146
8681	6.72274e-05	1095	0.952391	1287	192	8529	6.30326e-05	1095	0.593853	1112	17
1355	6.66098e-05	1096	0.758404	1153	57	51478	6.26743e-05	1096	0.852845	1242	146
79709	6.56795e-05	1097	0.759278	1154	57	65985	6.25435e-05	1097	0.693919	1169	72
759	6.49728e-05	1098	0.550915	1020	-78	262	6.22395e-05	1098	0.777317	1210	112
283208	6.41474e-05	1099	0.765304	1158	59	10941	6.21618e-05	1099	0.875999	1257	158
251	6.36724e-05	1100	0.68026	1100	0	10606	6.19028e-05	1100	0.728882	1192	92
55750	6.3245e-05	1101	0.964392	1295	194	5959	6.17493e-05	1101	0.978425	1303	202
10402	6.31996e-05	1102	0.871867	1229	127	3145	6.13191e-05	1102	0.705846	1177	75
5426	6.12682e-05	1103	0.259914	750	-353	4047	6.10911e-05	1103	0.681193	1161	58
9536	6.02034e-05	1104	0.854049	1218	114	2585	6.06812e-05	1104	0.716925	1186	82
5427	5.98051e-05	1105	0.378534	877	-228	50940	6.05903e-05	1105	0.887334	1261	156
56655	5.97685e-05	1106	0.835824	1197	91	1503	5.99631e-05	1106	0.687037	1164	58
1565	5.9007e-05	1107	0.887204	1242	135	6480	5.98632e-05	1107	0.677153	1154	47
8985	5.89912e-05	1108	0.836386	1199	91	79586	5.94368e-05	1108	0.925264	1275	167
5210	5.87863e-05	1109	0.843419	1208	99	5833	5.92093e-05	1109	0.928619	1278	169
10587	5.83541e-05	1110	0.0218184	309	-801	113	5.89223e-05	1110	0.1697	799	-311
1586	5.79322e-05	1111	0.809838	1183	72	1577	5.8823e-05	1111	0.828618	1233	122
197258	5.78023e-05	1112	0.803354	1179	67	157506	5.78027e-05	1112	0.777386	1211	99
2710	5.76249e-05	1113	0.870141	1227	114	10007	5.77406e-05	1113	0.595736	1115	2
58510	5.76213e-05	1114	0.936551	1275	161	211	5.76055e-05	1114	0.706598	1178	64
84076	5.75714e-05	1115	0.323049	815	-300	3373	5.64676e-05	1115	0.900905	1264	149
30814	5.75095e-05	1116	0.549529	1018	-98	4259	5.54141e-05	1116	0.715302	1185	69
84647	5.75095e-05	1117	0.27951	778	-339	10797	5.47862e-05	1117	0.829725	1235	118
29958	5.74629e-05	1118	0.820162	1185	67	95	5.47324e-05	1118	0.804893	1225	107
4837	5.66536e-05	1119	0.858627	1221	102	8424	5.41389e-05	1119	0.680927	1160	41
10919	5.64801e-05	1120	0.848461	1214	94	23057	5.40388e-05	1120	0.157467	784	-336
6309	5.62847e-05	1121	0.820529	1186	65	16	5.33898e-05	1121	0.700585	1173	52
5106	5.60068e-05	1122	0.885655	1240	118	221223	5.29785e-05	1122	0.66682	1149	27
192134	5.54681e-05	1123	0.267537	759	-364	200316	5.26742e-05	1123	0.524157	1081	-42
1109	5.51364e-05	1124	0.255722	739	-385	5148	5.25943e-05	1124	0.728923	1193	69
79586	5.47043e-05	1125	0.910619	1256	131	8824	5.24151e-05	1125	0.712035	1184	59
10682	5.45802e-05	1126	0.823332	1192	66	55798	5.15947e-05	1126	0.960992	1295	169
3417	5.43915e-05	1127	0.938028	1278	151	126	5.10633e-05	1127	0.924423	1274	147
1312	5.36853e-05	1128	0.977603	1298	170	5277	5.07584e-05	1128	0.284799	915	-213
51292	5.36297e-05	1129	0.840882	1206	77	5427	5.05873e-05	1129	0.4481	1037	-92
91703	5.3566e-05	1130	0.919682	1264	134	9227	5.0009e-05	1130	0.508505	1073	-57
262	5.3433e-05	1131	0.836574	1200	69	4522	4.95528e-05	1131	0.87673	1258	127
256435	5.21373e-05	1132	0.892125	1246	114	84076	4.95148e-05	1132	0.307913	934	-198
2876	5.19109e-05	1133	0.823075	1191	58	441024	4.94833e-05	1133	0.0311404	525	-608
10056	5.18901e-05	1134	0.789132	1173	39	2952	4.92596e-05	1134	0.752587	1204	70
56623	5.16062e-05	1135	0.981199	1300	165	270	4.81637e-05	1135	0.707708	1179	44
8704	5.13533e-05	1136	0.947663	1286	150	63917	4.80577e-05	1136	0.775258	1208	72
4257	5.04342e-05	1137	0.841616	1207	70	10352	4.76407e-05	1137	0.73464	1198	61
79717	5.02094e-05	1138	0.846545	1210	72	51409	4.75849e-05	1138	0.23214	868	-270
8790	5.01394e-05	1139	0.880561	1237	98	10825	4.72155e-05	1139	0.862841	1249	110
2617	5.00987e-05	1140	0.822701	1189	49	23395	4.70613e-05	1140	0.738163	1201	61
4248	5.00839e-05	1141	0.874419	1232	91	22928	4.7017e-05	1141	0.78203	1215	74
79587	4.96342e-05	1142	0.822702	1190	48	1743	4.69808e-05	1142	0.963268	1297	155
51763	4.86312e-05	1143	0.904925	1252	109	1109	4.63537e-05	1143	0.124601	738	-405
9388	4.8338e-05	1144	0.945829	1284	140	9563	4.63477e-05	1144	0.907065	1268	124
23057	4.80188e-05	1145	0.195365	657	-488	64425	4.53448e-05	1145	0.944951	1286	141
9249	4.69869e-05	1146	0.888564	1243	97	3990	4.52737e-05	1146	0.785581	1221	75
55811	4.68325e-05	1147	0.966022	1297	150	64087	4.51247e-05	1147	0.819311	1228	81
669	4.66267e-05	1148	0.982151	1301	153	669	4.50238e-05	1148	0.909326	1270	122
5917	4.6103e-05	1149	0.837146	1202	53	5337	4.49096e-05	1149	0.461094	1045	-104
2651	4.55249e-05	1150	0.954792	1289	139	26289	4.42601e-05	1150	0.783418	1217	67
10825	4.53385e-05	1151	0.83953	1205	54	661	4.40694e-05	1151	0.998336	1311	160
54	4.51126e-05	1152	0.895652	1247	95	50700	4.40025e-05	1152	0.700531	1172	20
80142	4.50983e-05	1153	0.904534	1250	97	955	4.3808e-05	1153	0.388405	994	-159
57176	4.44976e-05	1154	0.843796	1209	55	54480	4.33293e-05	1154	0.859769	1245	91
26289	4.4195e-05	1155	0.363067	864	-291	256435	4.28773e-05	1155	0.827604	1232	77
5558	4.39999e-05	1156	0.876147	1233	77	4524	4.2661e-05	1156	0.711962	1183	27
2953	4.36772e-05	1157	0.870116	1226	69	3293	4.23576e-05	1157	0.129763	748	-409
131965	4.32657e-05	1158	0.876675	1234	76	114	4.1745e-05	1158	0.34745	969	-189
127	4.3162e-05	1159	0.918842	1261	102	55811	4.1745e-05	1159	0.692309	1168	9
2941	4.19678e-05	1160	0.877478	1235	75	79796	4.17041e-05	1160	0.925529	1277	117
833	4.19575e-05	1161	0.821392	1187	26	127	4.15464e-05	1161	0.0902281	682	-479
3293	4.19495e-05	1162	0.327097	820	-342	7299	4.14363e-05	1162	0.277487	911	-251
4122	4.14778e-05	1163	0.918989	1262	99	1788	4.13296e-05	1163	0.703382	1174	11
54965	4.1134e-05	1164	0.870466	1228	64	4248	4.11298e-05	1164	0.867943	1254	90
5297	4.10707e-05	1165	0.90284	1249	84	9582	4.1113e-05	1165	0.966509	1299	134
10714	4.08796e-05	1166	0.917374	1259	93	64902	4.01638e-05	1166	0.224055	858	-308
5148	4.08181e-05	1167	0.755333	1149	-18	120227	4.01028e-05	1167	0.812492	1226	59
8424	4.0619e-05	1168	0.869358	1225	57	91734	4.0067e-05	1168	0.0356121	538	-630
51409	4.00804e-05	1169	0.512603	988	-181	55750	4.00078e-05	1169	0.950229	1290	121
150763	3.98989e-05	1170	0.763572	1157	-13	114049	3.95876e-05	1170	0.736028	1199	29
91734	3.98509e-05	1171	0.166892	619	-552	137964	3.91843e-05	1171	0.830577	1236	65
98	3.98095e-05	1172	0.87767	1236	64	55501	3.89171e-05	1172	0.784942	1219	47
248	3.97861e-05	1173	0.866846	1223	50	53630	3.87762e-05	1173	0.524852	1083	-90
1609	3.93114e-05	1174	0.734502	1137	-37	6839	3.87437e-05	1174	0.73023	1194	20
123283	3.83125e-05	1175	0.86892	1224	49	5207	3.74079e-05	1175	0.0203176	465	-710
50700	3.753e-05	1176	0.627604	1065	-111	57733	3.73781e-05	1176	0.491132	1059	-117
411	3.71318e-05	1177	0.786438	1170	-7	81849	3.68672e-05	1177	0.680281	1157	-20
135152	3.5842e-05	1178	0.938411	1279	101	2327	3.68617e-05	1178	0.779659	1212	34
57733	3.55304e-05	1179	0.232846	708	-471	411	3.67647e-05	1179	0.458866	1043	-136
3948	3.51862e-05	1180	0.295702	792	-388	197257	3.59156e-05	1180	0.872041	1255	75
2629	3.49584e-05	1181	0.919883	1265	84	283209	3.58892e-05	1181	0.785354	1220	39
9488	3.47224e-05	1182	0.963175	1293	111	1606	3.57938e-05	1182	0.961084	1296	114
8789	3.4631e-05	1183	0.777648	1162	-21	5053	3.54172e-05	1183	0.419088	1018	-165
767	3.45234e-05	1184	0.983422	1302	118	9562	3.49214e-05	1184	0.900136	1263	79
166012	3.38059e-05	1185	0.886404	1241	56	2328	3.47725e-05	1185	0.948035	1288	103
7299	3.3085e-05	1186	0.207614	680	-506	6307	3.41319e-05	1186	0.960498	1294	108
5051	3.28127e-05	1187	0.963712	1294	107	8789	3.35393e-05	1187	0.456142	1040	-147
2524	3.26204e-05	1188	0.510275	987	-201	79644	3.35012e-05	1188	0.829693	1234	46
200315	3.22757e-05	1189	0.0531805	413	-776	79813	3.3252e-05	1189	0.783038	1216	27
339	3.22757e-05	1190	0.245813	726	-464	9739	3.28309e-05	1190	0.751981	1203	13
6419	3.20404e-05	1191	0.727814	1132	-59	766	3.2004e-05	1191	0.521501	1078	-113
440138	3.17165e-05	1192	0.281449	780	-412	64409	3.18769e-05	1192	0.875227	1256	64
765	3.1311e-05	1193	0.234608	713	-480	8972	3.17832e-05	1193	0.0200866	463	-730
8972	3.09648e-05	1194	0.242439	724	-470	10690	3.15805e-05	1194	0.307913	937	-257
6448	3.02667e-05	1195	0.919139	1263	68	7173	3.06081e-05	1195	0.376297	985	-210
5158	3.02342e-05	1196	0.758026	1152	-44	5161	3.04287e-05	1196	0.229213	866	-330
6820	3.0073e-05	1197	0.94436	1282	85	765	2.98614e-05	1197	0.223147	856	-341
239	2.92573e-05	1198	0.554869	1022	-176	27350	2.95773e-05	1198	0.67116	1151	-47
57134	2.87377e-05	1199	0.848513	1215	16	58510	2.9369e-05	1199	0.166247	794	-405
2952	2.8472e-05	1200	0.93783	1277	77	10317	2.93619e-05	1200	0.039859	553	-647
10678	2.78727e-05	1201	0.789077	1172	-29	92935	2.85647e-05	1201	0.444119	1035	-166
7453	2.74968e-05	1202	0.917546	1260	58	2629	2.74572e-05	1202	0.928975	1279	77
10555	2.73117e-05	1203	0.934913	1273	70	60487	2.74138e-05	1203	0.658552	1140	-63
570	2.72856e-05	1204	0.58244	1036	-168	51005	2.66367e-05	1204	0.966946	1300	96
10317	2.68208e-05	1205	0.0670113	445	-760	3034	2.61774e-05	1205	0.263673	899	-306
5053	2.67657e-05	1206	0.915251	1258	52	8876	2.61023e-05	1206	0.855393	1244	38
5232	2.66889e-05	1207	0.307585	802	-405	5050	2.60974e-05	1207	0.882913	1260	53
10135	2.66541e-05	1208	0.957993	1290	82	2538	2.56145e-05	1208	0.140248	762	-446
15	2.64008e-05	1209	0.936344	1274	65	89869	2.56085e-05	1209	0.416655	1013	-196
160287	2.62157e-05	1210	0.255722	736	-474	160287	2.53969e-05	1210	0.639173	1133	-77
92483	2.62157e-05	1211	0.194546	655	-556	92483	2.53969e-05	1211	0.307913	933	-278
2977	2.60425e-05	1212	0.504398	981	-231	2977	2.4904e-05	1212	0.462785	1046	-166
2984	2.60425e-05	1213	0.255722	741	-472	2984	2.4904e-05	1213	0.307913	939	-274
2986	2.60425e-05	1214	0.469104	951	-263	2986	2.4904e-05	1214	0.595029	1114	-100
3000	2.60425e-05	1215	0.231945	706	-509	3000	2.4904e-05	1215	0.228014	863	-352
3938	2.581e-05	1216	0.923737	1266	50	8644	2.46152e-05	1216	0.906126	1266	50
89869	2.56855e-05	1217	0.255722	743	-474	5406	2.43524e-05	1217	0.405468	1008	-209
9926	2.52885e-05	1218	0.940257	1280	62	5407	2.43524e-05	1218	0.0689235	641	-577
1356	2.4996e-05	1219	0.910778	1257	38	5408	2.43524e-05	1219	0.879946	1259	40
26275	2.45549e-05	1220	0.945446	1283	63	8513	2.43524e-05	1220	0.307913	935	-285
5207	2.44145e-05	1221	0.419309	911	-310	28	2.36342e-05	1221	0.964387	1298	77
5161	2.42449e-05	1222	0.255722	738	-484	9468	2.34677e-05	1222	0.694691	1170	-52
55301	2.40349e-05	1223	0.202922	671	-552	1610	2.32898e-05	1223	0.0766045	654	-569
8776	2.35653e-05	1224	0.93182	1269	45	1615	2.24829e-05	1224	0.904232	1265	41
2538	2.30356e-05	1225	0.937423	1276	51	3938	2.20728e-05	1225	0.0436617	562	-663
10690	2.25362e-05	1226	0.202643	670	-556	6718	2.14951e-05	1226	0.404183	1007	-219
5406	2.25046e-05	1227	0.444505	931	-296	56052	2.14322e-05	1227	0.925526	1276	49
5407	2.25046e-05	1228	0.0869715	488	-740	5232	2.14076e-05	1228	0.417177	1014	-214
5408	2.25046e-05	1229	0.255722	737	-492	6476	2.12388e-05	1229	0.896167	1262	33
8513	2.25046e-05	1230	0.255722	742	-488	6121	2.11458e-05	1230	0.388805	996	-234
10720	2.21938e-05	1231	0.00716756	216	-1015	1557	2.10443e-05	1231	0.0710737	645	-586
54490	2.21938e-05	1232	0.619904	1057	-175	1558	2.10443e-05	1232	0.989664	1309	77
54576	2.21938e-05	1233	0.620038	1058	-175	1559	2.10443e-05	1233	0.299882	928	-305
7363	2.21938e-05	1234	0.193948	654	-580	1562	2.10443e-05	1234	0.432263	1027	-207
7364	2.21938e-05	1235	0.57739	1033	-202	53	2.1005e-05	1235	0.732911	1197	-38
7365	2.21938e-05	1236	0.368737	870	-366	9415	2.07967e-05	1236	0.954752	1291	55
6121	2.19506e-05	1237	0.545362	1011	-226	2822	2.02015e-05	1237	0.587863	1110	-127
9331	2.16433e-05	1238	0.154267	603	-635	6783	1.90761e-05	1238	0.866675	1252	14
55331	2.15922e-05	1239	0.634604	1070	-169	5294	1.85292e-05	1239	0.517198	1075	-164
79369	2.15535e-05	1240	0.835318	1196	-44	9791	1.84409e-05	1240	0.935737	1283	43
6718	2.15185e-05	1241	0.0400281	371	-870	192134	1.83989e-05	1241	0.630379	1128	-113
9562	2.14062e-05	1242	0.9792	1299	57	124454	1.83684e-05	1242	0.935477	1282	40
1557	2.08624e-05	1243	0.947319	1285	42	5009	1.83409e-05	1243	0.0770875	655	-588
1558	2.08624e-05	1244	0.96279	1292	48	10846	1.7694e-05	1244	0.0719023	646	-598
1559	2.08624e-05	1245	0.30397	798	-447	5137	1.7694e-05	1245	0.470677	1049	-196
28	2.08527e-05	1246	0.475633	957	-289	5139	1.7694e-05	1246	0.854123	1243	-3
1103	2.0091e-05	1247	0.160019	610	-637	2998	1.75943e-05	1247	0.634174	1131	-116
134147	1.96e-05	1248	0.996362	1306	58	7166	1.70954e-05	1248	0.368999	981	-267
11227	1.93153e-05	1249	0.115108	542	-707	23729	1.69184e-05	1249	0.972959	1302	53
114805	1.93153e-05	1250	0.120209	553	-697	8708	1.69088e-05	1250	0.490345	1057	-193
168391	1.93153e-05	1251	0.0336943	351	-900	8692	1.69055e-05	1251	0.943194	1285	34
26290	1.93153e-05	1252	0.259752	748	-504	116285	1.68989e-05	1252	0.978828	1304	52
253430	1.91796e-05	1253	0.734744	1138	-115	9331	1.65505e-05	1253	0.166207	793	-460
169355	1.91745e-05	1254	0.475105	956	-298	10720	1.65354e-05	1254	0.52612	1085	-169
7498	1.88277e-05	1255	0.399418	897	-358	54490	1.65354e-05	1255	0.623574	1126	-129
1610	1.81072e-05	1256	0.271007	765	-491	54576	1.65354e-05	1256	0.717041	1187	-69
7390	1.78948e-05	1257	0.991478	1305	48	7363	1.65354e-05	1257	0.383759	993	-264
2512	1.78247e-05	1258	0.959831	1291	33	7364	1.65354e-05	1258	0.298895	927	-331
10846	1.77615e-05	1259	0.0639925	434	-825	7365	1.65354e-05	1259	0.0651329	627	-632
5137	1.77615e-05	1260	0.186298	651	-609	29947	1.63956e-05	1260	0.450508	1038	-222
5139	1.77615e-05	1261	0.170936	628	-633	387787	1.61686e-05	1261	0.00252281	269	-992
2998	1.76543e-05	1262	0.135291	575	-687	3029	1.5891e-05	1262	0.959064	1293	31
8708	1.76276e-05	1263	0.258265	747	-516	56624	1.58746e-05	1263	0.00915262	375	-888
10855	1.75925e-05	1264	0.137044	577	-687	11227	1.57363e-05	1264	0.34883	970	-294
8876	1.72735e-05	1265	0.797419	1174	-91	114805	1.57363e-05	1265	0.292575	920	-345
5288	1.69366e-05	1266	0.205809	677	-589	168391	1.57363e-05	1266	0.0252272	483	-783
29947	1.69026e-05	1267	0.0504228	408	-859	26290	1.57363e-05	1267	0.392925	999	-268
9108	1.64459e-05	1268	0.0812288	477	-791	440138	1.56892e-05	1268	0.000333376	144	-1124
5294	1.64254e-05	1269	0.940894	1281	12	9108	1.53889e-05	1269	0.0192396	459	-810
6783	1.63449e-05	1270	0.79803	1177	-93	253430	1.53634e-05	1270	0.0269327	493	-777
5009	1.62962e-05	1271	0.352062	852	-419	169355	1.52203e-05	1271	0.661774	1145	-126
8525	1.60135e-05	1272	0.988451	1304	32	64131	1.52013e-05	1272	0.55765	1097	-175
9468	1.60032e-05	1273	0.0847555	483	-790	5288	1.50823e-05	1273	0.328296	955	-318
3906	1.57559e-05	1274	0.150389	598	-676	1607	1.48704e-05	1274	0.31783	948	-326
221357	1.56283e-05	1275	0.0478595	401	-874	8526	1.48704e-05	1275	0.296708	923	-352
2939	1.56283e-05	1276	0.0487516	404	-872	9162	1.48704e-05	1276	0.0995214	697	-579
54988	1.41922e-05	1277	0.427288	922	-355	221357	1.48335e-05	1277	0.938051	1284	7
11181	1.39005e-05	1278	0.358309	859	-419	2939	1.48335e-05	1278	0.781219	1214	-64
1607	1.38359e-05	1279	0.178369	639	-640	2495	1.48303e-05	1279	0.958963	1292	13
8526	1.38359e-05	1280	0.0490649	405	-875	1373	1.46815e-05	1280	0.0285345	503	-777
9162	1.38359e-05	1281	0.71405	1120	-161	11181	1.45467e-05	1281	0.233123	870	-411
387787	1.37872e-05	1282	0.681298	1101	-181	4759	1.45085e-05	1282	0.911683	1271	-11
4759	1.3686e-05	1283	0.110702	538	-745	54988	1.43087e-05	1283	0.861931	1248	-35
92935	1.36088e-05	1284	0.836171	1198	-86	9615	1.41207e-05	1284	0.381883	991	-293
7166	1.33938e-05	1285	0.391418	888	-397	5198	1.40834e-05	1285	0.468955	1047	-238
56624	1.33651e-05	1286	0.684944	1106	-180	200315	1.38789e-05	1286	0.307913	940	-346
6999	1.30536e-05	1287	0.564009	1027	-260	339	1.38789e-05	1287	0.307913	938	-349
9942	1.28683e-05	1288	0.853967	1217	-71	9054	1.34461e-05	1288	0.524394	1082	-206
134526	1.25855e-05	1289	0.234084	711	-578	3906	1.32014e-05	1289	0.732736	1196	-93
5444	1.16828e-05	1290	0.848007	1213	-77	5446	1.28099e-05	1290	0.991638	1310	20
64131	1.15915e-05	1291	0.544984	1009	-282	9942	1.27783e-05	1291	0.226327	862	-429
9615	1.13975e-05	1292	0.502012	980	-312	1727	1.27177e-05	1292	0.980153	1306	14
9245	1.13775e-05	1293	0.124029	561	-732	9334	1.24743e-05	1293	0.985925	1308	15
2326	1.13688e-05	1294	0.370988	872	-422	5149	1.23771e-05	1294	0.363721	979	-315
51179	1.11414e-05	1295	0.396627	894	-401	134526	1.23204e-05	1295	0.814656	1227	-68
5149	1.09925e-05	1296	0.435908	928	-368	79369	1.22753e-05	1296	0.00252407	270	-1026
1373	1.07885e-05	1297	0.0672731	446	-851	257202	1.19686e-05	1297	0.679231	1156	-141
1582	1.07885e-05	1298	0.255722	740	-558	5444	1.17944e-05	1298	0.237579	877	-421
1585	1.06809e-05	1299	0.253348	732	-567	10855	1.15136e-05	1299	0.090085	680	-619
7306	1.06809e-05	1300	0.243472	725	-575	9245	1.14607e-05	1300	0.185317	820	-480
130013	1.06809e-05	1301	0.2008	666	-635	6999	1.14327e-05	1301	0.66202	1147	-154
25834	1.06809e-05	1302	0.193371	653	-649	1582	1.08665e-05	1302	0.0813418	662	-640
4051	1.06809e-05	1303	0.389465	886	-417	1585	1.0759e-05	1303	0.932057	1281	-22
51301	9.98431e-06	1304	0.677397	1097	-207	7306	1.0759e-05	1304	0.720529	1189	-115
23553	9.75212e-06	1305	0.396627	895	-410	130013	1.0759e-05	1305	0.558467	1098	-207
6677	9.75212e-06	1306	0.270688	764	-542	25834	1.0759e-05	1306	0.432684	1028	-278
94033	9.68577e-06	1307	0.642431	1073	-234	4051	1.0759e-05	1307	0.307913	936	-371
						51301	1.00574e-05	1308	0.0985784	696	-612
						23553	9.82348e-06	1309	0.34745	967	-342
						6677	9.82348e-06	1310	0.972768	1301	-9
						94033	9.75665e-06	1311	0.00296798	282	-1029
1Entrez Gene ID: The common genes in the global gene-metabolite graph and GSE8511.
2p-Value: The p-value from a two-tailed t-test on the expression values of the gene between two phenotypes.
3Rank Difference: The difference between the rank of topological weight and the rank of p-value.

## Sheet: Table S7
Table S7. Frequently selected gene markers of the Genes method.
Benign-PCA								PCA-Mets
GSE8511->GSE3325		GSE8511->GSE32269		GSE8511->GSE35988		Total		GSE8511->GSE3325		GSE8511->GSE32269		GSE8511->GSE35988		Total
Gene Entrez ID	Frequency	Gene Entrez ID	Frequency	Gene Entrez ID	Frequency	Gene Entrez ID	Frequency	Gene Entrez ID	Frequency	Gene Entrez ID	Frequency	Gene Entrez ID	Frequency	Gene Entrez ID	Frequency
6675	322/500	6675	357/500	6675	313/500	6675	992/1500	1543	430/500	1543	463/500	1543	434/500	1543	1327/1500
5437	159/500	7371	116/500	5437	157/500	5437	415/1500	226	50/500	210	65/500	226	51/500	210	151/1500
7371	123/500	5437	99/500	7371	120/500	7371	359/1500	210	43/500	226	42/500	210	43/500	226	143/1500
23600	93/500	23600	91/500	23600	97/500	23600	281/1500	4597	29/500	4597	29/500	445329	30/500	4597	82/1500
2762	81/500	2762	73/500	2762	78/500	2762	232/1500	445329	28/500	445329	16/500	57505	28/500	445329	74/1500
10606	30/500	10797	30/500	10606	30/500	10606	85/1500	57505	28/500	2877	15/500	4597	24/500	57505	56/1500
79796	18/500	10606	25/500	79796	28/500	79796	64/1500	2027	10/500	5424	6/500	57176	9/500	2877	28/1500
10797	14/500	79796	18/500	10797	18/500	10797	62/1500	2877	7/500	10930	5/500	2027	7/500	2027	17/1500
2650	13/500	2650	17/500	4830	16/500	2650	40/1500	57176	7/500	5211	5/500	5424	6/500	5424	17/1500
80308	12/500	2990	16/500	2990	11/500	4830	38/1500	51477	7/500	6901	3/500	2877	6/500	57176	16/1500
4830	11/500	4830	11/500	51520	10/500	2990	36/1500	5224	6/500	883	3/500	3706	5/500	51477	11/1500
51520	9/500	51520	11/500	2650	10/500	51520	30/1500	5424	5/500	3706	2/500	883	3/500	6901	11/1500
2990	9/500	80308	7/500	2717	9/500	80308	28/1500	6901	5/500	5315	2/500	6901	3/500	10930	11/1500
55568	8/500	10020	6/500	80308	9/500	55568	17/1500	26	4/500	6713	1/500	51477	3/500	5224	8/1500
4831	5/500	4831	5/500	8703	6/500	4831	14/1500	10930	4/500	51477	1/500	5224	2/500	3706	8/1500
8703	4/500	55568	4/500	55568	5/500	8703	13/1500	6799	3/500	64772	1/500	5211	2/500	5211	8/1500
5130	4/500	7083	3/500	10020	5/500	10020	12/1500	9091	3/500	5210	1/500	10930	2/500	26	7/1500
53343	4/500	8703	3/500	11164	4/500	2717	11/1500	2525	2/500	26	1/500	26	2/500	883	7/1500
64087	2/500	53343	2/500	4831	4/500	53343	10/1500	3099	1/500	115	1/500	5315	2/500	5315	5/1500
2717	2/500	5130	2/500	53343	4/500	5130	9/1500	3706	1/500	212	1/500	5210	1/500	9091	4/1500
64841	2/500	64087	2/500	5130	3/500	64087	6/1500	246721	1/500	55229	1/500	5498	1/500	6799	3/1500
10020	1/500	4707	1/500	64087	2/500	7083	4/1500	883	1/500			9091	1/500	2525	2/1500
204	1/500	5033	1/500	1841	1/500	11164	4/1500	84787	1/500			83549	1/500	212	2/1500
6185	1/500	6185	1/500	25885	1/500	6185	3/1500	212	1/500			2819	1/500	5210	2/1500
25885	1/500	6472	1/500	2982	1/500	5433	3/1500	2593	1/500					3099	1/1500
5433	1/500	686	1/500	11320	1/500	23395	3/1500	5211	1/500					246721	1/1500
23395	1/500	5831	1/500	4953	1/500	64841	2/1500	30815	1/500					84787	1/1500
587	1/500	51703	1/500	23395	1/500	204	2/1500	5315	1/500					2593	1/1500
7083	1/500	79017	1/500	5433	1/500	25885	2/1500							30815	1/1500
		6916	1/500	95	1/500	11320	2/1500							6713	1/1500
		81579	1/500	65263	1/500	4953	2/1500							64772	1/1500
		1119	1/500	6185	1/500	587	1/1500							115	1/1500
		204	1/500			4707	1/1500							55229	1/1500
		11320	1/500			5033	1/1500							5498	1/1500
		4953	1/500			6472	1/1500							83549	1/1500
		5433	1/500			686	1/1500							2819	1/1500
		23395	1/500			5831	1/1500
		55312	1/500			51703	1/1500
		51540	1/500			79017	1/1500
						6916	1/1500
						81579	1/1500
						1119	1/1500
						55312	1/1500
						51540	1/1500
						1841	1/1500
						2982	1/1500
						95	1/1500
						65263	1/1500

## Sheet: Table S8
Table S8: The topological weight of genes from DRW-GM on GSE3325.
Benign-PCA						PCA-Mets
Entrez Gene ID1	Topological Weight from DRW-GM	Rank of Topological Weight	p-Value2	Rank of p-Value	Rank Difference3	Entrez Gene ID	Topological Weight from DRW-GM	Rank of Topological Weight	p-Value	Rank of p-Value	Rank Difference
55808	0.00359569	1	7.70331e-08	1	0	493911	0.00378065	1	2.00738e-13	1	0
8869	0.00342265	2	2.09343e-07	2	0	9926	0.00298672	2	7.50935e-11	2	0
1152	0.00306888	3	8.46784e-07	3	0	440	0.00296642	3	7.77923e-10	3	0
23600	0.00297028	4	1.52641e-06	4	0	833	0.00237976	4	8.19741e-09	4	0
6675	0.00290597	5	1.93663e-06	5	0	6715	0.00231626	5	1.35711e-08	5	0
9583	0.00280085	6	3.09698e-06	7	1	5740	0.0023156	6	1.36229e-08	6	0
2950	0.00279502	7	3.04335e-06	6	-1	83594	0.00225728	7	2.33064e-08	7	0
6241	0.00272658	8	4.55024e-06	8	0	6897	0.00220149	8	3.32103e-08	8	0
4830	0.00263385	9	1.49605e-05	11	2	79868	0.00218853	9	3.73269e-08	9	0
4831	0.00263385	10	1.49605e-05	12	2	1593	0.00217182	10	7.21376e-08	11	1
158	0.00255457	11	1.40515e-05	10	-1	8833	0.00216466	11	4.69722e-08	10	-1
6723	0.00254463	12	2.08625e-05	14	2	22978	0.00212628	12	9.92138e-07	31	19
23171	0.00250858	13	1.79082e-05	13	0	5743	0.00207314	13	2.1078e-07	16	3
5730	0.00245978	14	1.37898e-05	9	-5	6716	0.00205894	14	1.02528e-07	12	-2
79053	0.00236086	15	2.76335e-05	16	1	54675	0.00205767	15	1.02841e-07	13	-2
2650	0.00235077	16	2.30761e-05	15	-1	2946	0.00203862	16	1.25117e-07	14	-2
2548	0.00233935	17	4.2915e-05	20	3	4129	0.00202308	17	2.16297e-07	17	0
64841	0.00229129	18	3.11477e-05	17	-1	1491	0.0020089	18	4.2773e-07	22	4
10606	0.00228925	19	4.3466e-05	22	3	2944	0.00197915	19	1.99664e-07	15	-4
210	0.00228888	20	3.18572e-05	18	-2	4023	0.00195334	20	2.55376e-07	19	-1
3632	0.00225417	21	3.75764e-05	19	-2	2941	0.00194982	21	2.51413e-07	18	-3
27350	0.00223588	22	4.3995e-05	23	1	2628	0.00194811	22	8.27642e-07	28	6
2990	0.00221901	23	4.29371e-05	21	-2	178	0.00193108	23	5.68837e-07	25	2
10797	0.0021933	24	6.23972e-05	25	1	8974	0.00192023	24	3.51172e-07	20	-4
29929	0.00217759	25	6.37138e-05	26	1	247	0.00191144	25	3.54719e-07	21	-4
587	0.002172	26	0.000326702	45	19	23632	0.00189062	26	4.73236e-07	23	-3
316	0.00216442	27	5.87731e-05	24	-3	5033	0.00187775	27	4.90315e-07	24	-3
2953	0.00211862	28	6.69849e-05	27	-1	3074	0.0018693	28	1.12071e-06	33	5
5831	0.00211843	29	0.000146109	33	4	11282	0.00183052	29	6.54604e-07	26	-3
5432	0.00208267	30	9.7043e-05	28	-2	51205	0.00182819	30	9.09387e-07	29	-1
7083	0.00201981	31	0.000108052	29	-2	119391	0.00181883	31	7.03798e-07	27	-4
220	0.00201577	32	0.000123968	31	-1	23171	0.00181476	32	1.45008e-06	35	3
5471	0.00200746	33	0.000112812	30	-3	5538	0.00180764	33	1.32654e-06	34	1
144245	0.00195932	34	0.000140948	32	-2	501	0.00180097	34	8.55984e-06	56	22
23382	0.00192932	35	0.000163645	34	-1	23236	0.0017868	35	9.88961e-07	30	-5
51727	0.00191235	36	0.000209215	36	0	290	0.00175869	36	1.68637e-06	37	1
3945	0.00190108	37	0.000197208	35	-2	130367	0.00175817	37	1.11227e-06	32	-5
8898	0.00187195	38	0.000242216	38	0	8707	0.00172276	38	1.49138e-06	36	-2
353	0.00186895	39	0.000498268	53	14	4860	0.0017208	39	0.000439182	161	122
3613	0.00186802	40	0.000357782	48	8	8854	0.00171746	40	1.7726e-06	39	-1
108	0.00185382	41	0.000266402	41	0	2949	0.00170616	41	1.70606e-06	38	-3
113451	0.00183953	42	0.000263061	39	-3	4907	0.00167798	42	3.36225e-05	89	47
64087	0.00183616	43	0.000240574	37	-6	5730	0.00167683	43	2.08906e-06	40	-3
79017	0.00183096	44	0.000708449	60	16	8622	0.00166389	44	2.40486e-06	41	-3
374378	0.00182438	45	0.000264856	40	-5	11332	0.00166289	45	2.44059e-05	76	31
7371	0.00181091	46	0.000290826	42	-4	874	0.0016258	46	3.06856e-06	42	-4
5150	0.00179234	47	0.000303916	43	-4	2203	0.00161958	47	8.10284e-06	54	7
3615	0.00178642	48	0.000309785	44	-4	6713	0.00161673	48	3.38845e-06	43	-5
6307	0.00177711	49	0.000357376	47	-2	84693	0.00161242	49	4.311e-06	44	-5
10020	0.00176275	50	0.000372252	49	-1	53	0.00161149	50	4.99253e-06	46	-4
5445	0.00175597	51	0.000344858	46	-5	316	0.0016086	51	4.93345e-06	45	-6
3162	0.00175099	52	0.000487794	52	0	256435	0.00158042	52	5.32754e-06	47	-5
6301	0.00173987	53	0.000399843	50	-3	2581	0.00154745	53	5.93356e-06	48	-5
87178	0.00172736	54	0.000510091	54	0	5160	0.00154062	54	7.12794e-06	50	-4
6480	0.00169302	55	0.000457769	51	-4	120227	0.00153625	55	6.27114e-06	49	-6
6713	0.00169294	56	0.000523336	56	0	5305	0.00153006	56	9.04407e-06	57	1
6715	0.00166712	57	0.000515577	55	-2	3251	0.00152996	57	2.46232e-05	77	20
132	0.00165661	58	0.000692183	59	1	60489	0.00152753	58	7.74327e-06	52	-6
5805	0.00164086	59	0.000582996	57	-2	8639	0.00152459	59	8.33696e-06	55	-4
5136	0.00162814	60	0.000643688	58	-2	2650	0.00152181	60	7.90045e-06	53	-7
4860	0.00159776	61	0.00952681	181	120	1066	0.00151454	61	7.60364e-06	51	-10
4124	0.00159468	62	0.000759343	64	2	226	0.00150373	62	1.35637e-05	60	-2
5140	0.00159407	63	0.000752148	63	0	23438	0.00148361	63	9.38062e-06	58	-5
8802	0.00159086	64	0.000928487	69	5	28976	0.0014794	64	9.84212e-06	59	-5
5048	0.00158931	65	0.000734287	61	-4	441024	0.00146418	65	1.63541e-05	64	-1
51520	0.00158717	66	0.00074103	62	-4	443	0.00145987	66	2.9371e-05	85	19
53343	0.00158492	67	0.000772093	65	-2	2729	0.00145527	67	1.8926e-05	70	3
27087	0.00157446	68	0.000816042	66	-2	6723	0.00144282	68	0.00304727	263	195
216	0.00156799	69	0.000925549	68	-1	3176	0.00144066	69	1.37042e-05	62	-7
22934	0.0015637	70	0.00090362	67	-3	1606	0.00143809	70	1.35755e-05	61	-9
1573	0.0015497	71	0.000959146	71	0	2821	0.00143661	71	1.74769e-05	67	-4
55568	0.00154776	72	0.000937749	70	-2	5437	0.00142952	72	1.85393e-05	68	-4
107	0.00154585	73	0.00108852	72	-1	7468	0.00142912	73	1.70911e-05	65	-8
275	0.00154148	74	0.00163786	77	3	5859	0.00141498	74	1.6146e-05	63	-11
4199	0.00151173	75	0.00173793	79	4	1644	0.00141364	75	0.000454651	163	88
116285	0.0014871	76	0.00117904	73	-3	1635	0.00140808	76	1.74145e-05	66	-10
95	0.00146907	77	0.00141687	74	-3	6646	0.00140101	77	4.68466e-05	94	17
7358	0.00146179	78	0.00142869	75	-3	6821	0.00139903	78	1.8808e-05	69	-9
2717	0.00145601	79	0.00930838	180	101	95	0.00139759	79	2.79129e-05	83	4
259230	0.00143606	80	0.0019835	81	1	3628	0.00139103	80	2.30423e-05	75	-5
2194	0.00143126	81	0.00518941	135	54	5834	0.00138972	81	2.15963e-05	73	-8
5236	0.00141642	82	0.00191982	80	-2	5144	0.00138838	82	2.09595e-05	71	-11
51477	0.00141449	83	0.00173611	78	-5	8613	0.00138656	83	2.49657e-05	78	-5
2495	0.001414	84	0.00163123	76	-8	549	0.00138447	84	2.76166e-05	81	-3
1491	0.00141077	85	0.00379716	107	22	5106	0.00138403	85	2.68012e-05	80	-5
5437	0.00140046	86	0.00219341	85	-1	1056	0.00138305	86	4.24474e-05	93	7
222	0.00138852	87	0.00217955	84	-3	200576	0.0013809	87	2.11058e-05	72	-15
55703	0.00137732	88	0.00243813	91	3	8875	0.00137929	88	4.22759e-05	92	4
27124	0.00137033	89	0.00213453	82	-7	8985	0.00137915	89	2.60109e-05	79	-10
8435	0.00137003	90	0.00300798	97	7	6296	0.00137594	90	2.22563e-05	74	-16
5130	0.00136777	91	0.00215241	83	-8	760	0.00137289	91	2.76756e-05	82	-9
27165	0.0013671	92	0.0144077	208	116	51478	0.00135787	92	3.09134e-05	87	-5
2720	0.00136612	93	0.0024029	90	-3	1036	0.00135628	93	2.96658e-05	86	-7
79813	0.00136403	94	0.00224786	87	-7	79611	0.00135547	94	3.18601e-05	88	-6
55256	0.00135747	95	0.00223038	86	-9	3099	0.00135343	95	0.000102525	115	20
3704	0.00134691	96	0.002978	95	-1	10678	0.00135283	96	2.82195e-05	84	-12
47	0.00134446	97	0.00322471	102	5	3163	0.00133436	97	5.31807e-05	98	1
1606	0.00134326	98	0.00226053	88	-10	1633	0.00132823	98	7.17864e-05	103	5
226	0.00133444	99	0.00301104	98	-1	51056	0.0013279	99	0.000141093	127	28
9054	0.0013309	100	0.00239575	89	-11	128	0.00132061	100	5.29134e-05	97	-3
50814	0.00132976	101	0.00244267	92	-9	98	0.00131509	101	3.58226e-05	90	-11
6472	0.00132971	102	0.00519041	136	34	11185	0.00131005	102	3.72455e-05	91	-11
4837	0.0013159	103	0.0027342	93	-10	5728	0.00130617	103	5.25392e-05	95	-8
54995	0.00131457	104	0.00300292	96	-8	6392	0.00130584	104	6.01885e-05	101	-3
256435	0.00130109	105	0.00317889	101	-4	113451	0.00128136	105	5.25474e-05	96	-9
4047	0.00129824	106	0.00292997	94	-12	3988	0.00127971	106	8.45877e-05	110	4
84264	0.00128668	107	0.00302879	99	-8	9453	0.00126814	107	7.56406e-05	106	-1
11226	0.00127268	108	0.00329688	103	-5	9562	0.00126711	108	5.41414e-05	99	-9
5859	0.00127231	109	0.00313148	100	-9	2643	0.00126711	109	7.30925e-05	105	-4
2026	0.00126184	110	0.00381	109	-1	5837	0.00126183	110	5.90042e-05	100	-10
6916	0.00125077	111	0.00345537	104	-7	9380	0.00124821	111	9.97732e-05	113	2
2589	0.00124824	112	0.00368657	106	-6	65220	0.00124032	112	7.28265e-05	104	-8
1119	0.0012475	113	0.00400216	112	-1	952	0.00123999	113	0.000234291	140	27
79837	0.00124644	114	0.00403935	114	0	2330	0.00123836	114	6.4453e-05	102	-12
51166	0.00124386	115	0.00816855	170	55	5832	0.00123021	115	8.64284e-05	111	-4
2618	0.00124322	116	0.00519325	137	21	2747	0.00122025	116	0.000100363	114	-2
2729	0.00124276	117	0.00466764	127	10	219	0.00121678	117	0.000546048	173	56
874	0.00124071	118	0.00361025	105	-13	132789	0.0012163	118	8.21677e-05	108	-10
6888	0.00123831	119	0.00425791	119	0	7083	0.00121629	119	8.3262e-05	109	-10
2987	0.00123502	120	0.00423369	118	-2	79709	0.00121389	120	7.7974e-05	107	-13
126792	0.00123202	121	0.00447835	124	3	3704	0.00121113	121	0.000132774	123	2
3419	0.00123044	122	0.00437502	123	1	83440	0.0012083	122	0.000115195	118	-4
55750	0.00122962	123	0.00397407	111	-12	56913	0.00119359	123	9.09499e-05	112	-11
2330	0.00122915	124	0.00380625	108	-16	8803	0.0011918	124	0.000122586	119	-5
5223	0.00122895	125	0.00420762	117	-8	115	0.00118544	125	0.000130431	121	-4
5338	0.00122824	126	0.00384038	110	-16	2746	0.00118179	126	0.000135779	125	-1
2581	0.00122774	127	0.00403963	115	-12	4942	0.00117871	127	0.000168972	132	5
10434	0.00121647	128	0.00467652	128	0	16	0.00117843	128	0.000103226	116	-12
23590	0.00121636	129	0.00403535	113	-16	3028	0.00116996	129	0.000126187	120	-9
10327	0.00121296	130	0.00594558	148	18	8565	0.0011685	130	0.00011161	117	-13
11282	0.00121154	131	0.00430865	120	-11	6611	0.00115821	131	0.0282094	459	328
5286	0.00120887	132	0.00434334	122	-10	1545	0.00115145	132	0.000132541	122	-10
7841	0.00120794	133	0.00420253	116	-17	6419	0.00115073	133	0.000152374	129	-4
80896	0.00120336	134	0.00466232	126	-8	29968	0.00114995	134	0.00386392	282	148
57107	0.00120159	135	0.00431718	121	-14	3939	0.00114839	135	0.000153437	130	-5
8985	0.0012011	136	0.00482303	129	-7	3290	0.00114658	136	0.000135427	124	-12
956	0.00119765	137	0.00707028	159	22	51451	0.0011414	137	0.00015359	131	-6
5332	0.00119659	138	0.0048401	131	-7	79646	0.00114082	138	0.000150183	128	-10
51703	0.00119395	139	0.00539869	139	0	5049	0.00114045	139	0.000140379	126	-13
55312	0.00119132	140	0.004955	132	-8	8702	0.00113893	140	0.000207692	137	-3
6240	0.00118961	141	0.00511538	133	-8	3419	0.00113787	141	0.000170418	133	-8
55157	0.0011878	142	0.00459785	125	-17	55276	0.00111663	142	0.000220543	139	-3
10993	0.00118478	143	0.00664518	156	13	10554	0.00111351	143	0.000174011	134	-9
51181	0.0011845	144	0.00540586	141	-3	57107	0.00111015	144	0.000176537	135	-9
5742	0.00118449	145	0.00697426	157	12	29922	0.00110663	145	0.000420257	159	14
2877	0.00117838	146	0.00483503	130	-16	6472	0.00110384	146	0.000527685	171	25
4907	0.00117713	147	0.0203274	238	91	158	0.00110287	147	0.000309076	147	0
200316	0.00117597	148	0.00558841	143	-5	1160	0.00109421	148	0.000199355	136	-12
2806	0.00117259	149	0.0493519	316	167	10797	0.00109303	149	0.000302237	145	-4
84444	0.00117213	150	0.00540376	140	-10	8836	0.00109293	150	0.000214092	138	-12
2938	0.00116876	151	0.00514554	134	-17	29958	0.00109137	151	0.000697461	183	32
9061	0.00116775	152	0.0063349	154	2	1806	0.00109087	152	0.00880461	339	187
93183	0.00116134	153	0.00542508	142	-11	3156	0.00107869	153	0.000250768	142	-11
2528	0.00115864	154	0.00567879	145	-9	5439	0.00107351	154	0.000304194	146	-8
8692	0.00115817	155	0.00525366	138	-17	8824	0.00106962	155	0.000244443	141	-14
3425	0.00115656	156	0.00615647	152	-4	79888	0.00106742	156	0.000365822	151	-5
1595	0.00114463	157	0.00600539	150	-7	240	0.00106525	157	0.000349104	149	-8
1727	0.00114278	158	0.00564838	144	-14	29085	0.0010616	158	0.000276783	143	-15
771	0.00114237	159	0.0062822	153	-6	3615	0.001057	159	0.000381205	154	-5
23395	0.00113829	160	0.0057655	146	-14	2954	0.00105178	160	0.000301025	144	-16
54802	0.00113344	161	0.00590738	147	-14	8694	0.00105142	161	0.000411208	158	-3
2880	0.00113111	162	0.00600091	149	-13	262	0.00104902	162	0.000345537	148	-14
7357	0.00113072	163	0.00602504	151	-12	10390	0.0010371	163	0.000622906	180	17
79814	0.00112485	164	0.00763821	163	-1	2710	0.0010319	164	0.000559901	174	10
118672	0.00111925	165	0.00639228	155	-10	10007	0.00103175	165	0.000350416	150	-15
56994	0.00111734	166	0.00820322	171	5	1737	0.00102581	166	0.000407679	157	-9
1841	0.00111485	167	0.00701681	158	-9	2953	0.00102254	167	0.00036744	152	-15
8776	0.00111284	168	0.00778051	165	-3	5238	0.00102125	168	0.000522294	170	2
240	0.00110995	169	0.0088947	178	9	10162	0.00101671	169	0.000432238	160	-9
6898	0.00110504	170	0.0246559	251	81	8654	0.00101583	170	0.000375978	153	-17
686	0.00110036	171	0.0109976	190	19	38	0.00101289	171	0.000445672	162	-9
8821	0.00109615	172	0.00752999	160	-12	4758	0.00101276	172	0.000401686	156	-16
1551	0.00109577	173	0.0082294	172	-1	130589	0.00101042	173	0.000484258	168	-5
3628	0.00109454	174	0.00873668	175	1	594	0.00100865	174	0.000528792	172	-2
51809	0.00108978	175	0.00760619	162	-13	6799	0.00100729	175	0.000393972	155	-20
1118	0.00108889	176	0.0129322	202	26	58478	0.00100053	176	0.000499822	169	-7
79709	0.00107939	177	0.00753863	161	-16	83549	0.000998356	177	0.000460367	164	-13
622	0.001075	178	0.00879844	176	-2	55256	0.000992401	178	0.000477576	167	-11
7941	0.00107466	179	0.00771665	164	-15	231	0.00098997	179	0.0108572	360	181
1548	0.00107285	180	0.00809298	168	-12	445329	0.000986388	180	0.000464299	165	-15
9415	0.00106987	181	0.0078991	166	-15	6818	0.000986388	181	0.000464299	166	-15
55500	0.00106957	182	0.00827731	173	-9	18	0.000982197	182	0.0666706	582	400
2131	0.001069	183	0.00800147	167	-16	1789	0.000976375	183	0.000580297	178	-5
4259	0.00106842	184	0.00813956	169	-15	471	0.000975102	184	0.00071051	184	0
8560	0.00106491	185	0.00850274	174	-11	1743	0.000968865	185	0.00072887	185	0
8801	0.00105459	186	0.010771	186	0	3073	0.000966498	186	0.00135128	205	19
1788	0.00105122	187	0.0109681	189	2	11112	0.000965051	187	0.000668876	182	-5
1056	0.00105051	188	0.0119882	198	10	55808	0.00096333	188	0.000568115	175	-13
7172	0.00104891	189	0.00883306	177	-12	27034	0.000961659	189	0.000569995	176	-13
1644	0.00104681	190	0.0477629	311	121	4669	0.000959453	190	0.000579149	177	-13
55304	0.00104524	191	0.00892315	179	-12	80222	0.000955964	191	0.000591917	179	-12
2052	0.00104058	192	0.0112329	193	1	117248	0.000954536	192	0.000636568	181	-11
9533	0.00103559	193	0.0116248	195	2	5351	0.000939979	193	0.000815864	189	-4
3422	0.00103343	194	0.0111803	191	-3	2739	0.000935568	194	0.00101178	197	3
1798	0.0010334	195	0.0100211	183	-12	10020	0.000932525	195	0.000813897	188	-7
3163	0.00102999	196	0.0131642	203	7	54965	0.000928074	196	0.000743897	186	-10
6296	0.00102523	197	0.00973481	182	-15	55217	0.000920866	197	0.000784309	187	-10
6482	0.00101933	198	0.0148206	213	15	54904	0.000915826	198	0.000965237	193	-5
3052	0.00101693	199	0.0100612	184	-15	138050	0.000915623	199	0.000968412	194	-5
56953	0.00101496	200	0.042655	300	100	229	0.000906897	200	0.00147697	212	12
60489	0.00100938	201	0.0119668	197	-4	275	0.000906266	201	0.00152704	214	13
2591	0.00100517	202	0.0111971	192	-10	8704	0.000905766	202	0.0011093	201	-1
120227	0.00100339	203	0.0108336	187	-16	27087	0.00090369	203	0.000972271	195	-8
37	0.00100277	204	0.0107026	185	-19	10555	0.000903027	204	0.000909784	190	-14
27034	0.000999521	205	0.0109034	188	-17	55157	0.000900917	205	0.000914	191	-14
10840	0.000993154	206	0.0116411	196	-10	6480	0.000898924	206	0.000931914	192	-14
10007	0.000992552	207	0.0115104	194	-13	6916	0.000893385	207	0.000973373	196	-11
51733	0.000984022	208	0.0144613	209	1	7358	0.000890598	208	0.00112931	202	-6
2643	0.000982255	209	0.0172967	221	12	2222	0.00088966	209	0.00149819	213	4
5033	0.000981871	210	0.0125123	200	-10	60495	0.000888865	210	0.00102496	198	-12
27090	0.000974579	211	0.014138	207	-4	58497	0.000887446	211	0.00127143	204	-7
23556	0.000973048	212	0.0123235	199	-13	2618	0.000880669	212	0.00143465	210	-2
2585	0.000968998	213	0.0134615	205	-8	2651	0.000879821	213	0.00108286	199	-14
51251	0.000968121	214	0.0528383	324	110	1717	0.000878594	214	0.0020463	230	16
55349	0.000967906	215	0.0126953	201	-14	51520	0.000878533	215	0.00108979	200	-15
7368	0.000961717	216	0.013283	204	-12	5860	0.000873259	216	0.00136374	207	-9
4129	0.00095564	217	0.0186945	228	11	51703	0.000863415	217	0.00275783	254	37
112	0.000955074	218	0.0161999	218	0	5290	0.000862149	218	0.00135545	206	-12
5434	0.000952072	219	0.0170279	220	1	79717	0.000860673	219	0.00125909	203	-16
1719	0.000948865	220	0.0156322	217	-3	1807	0.00085489	220	0.00175607	220	0
9926	0.00094804	221	0.0139817	206	-15	383	0.000854194	221	0.00755061	326	105
4282	0.000944629	222	0.0198142	234	12	81579	0.000851197	222	0.00216859	233	11
3157	0.000942074	223	0.014692	211	-12	51302	0.000848794	223	0.00138741	208	-15
51	0.000940147	224	0.0147499	212	-12	9517	0.000848341	224	0.00138822	209	-15
2952	0.000939484	225	0.0146733	210	-15	5438	0.000844582	225	0.00183862	223	-2
8309	0.000933104	226	0.0151802	214	-12	23464	0.000843585	226	0.00185178	224	-2
55224	0.000931995	227	0.0155226	216	-11	84002	0.000842105	227	0.00256863	249	22
25885	0.000930442	228	0.0187973	230	2	10352	0.000840691	228	0.00146723	211	-17
2272	0.000929719	229	0.0153925	215	-14	5426	0.000839792	229	0.00181778	222	-7
58478	0.000924806	230	0.0176258	224	-6	9091	0.000834571	230	0.00157132	215	-15
1577	0.00092407	231	0.0180379	226	-5	30	0.000832807	231	0.00254491	248	17
230	0.000921022	232	0.019922	235	3	7453	0.000831586	232	0.00157606	216	-16
5538	0.000920623	233	0.0166865	219	-14	10558	0.000830231	233	0.00160055	217	-16
124583	0.000912511	234	0.017347	223	-11	1738	0.000827749	234	0.00258741	250	16
8395	0.000910893	235	0.0187223	229	-6	5422	0.000827532	235	0.00200162	228	-7
2744	0.000910052	236	0.116364	447	211	6901	0.000827256	236	0.00162757	218	-18
84618	0.000908378	237	0.0694282	358	121	27349	0.000822774	237	0.00197971	227	-10
123263	0.000907529	238	0.0173271	222	-16	7296	0.000820896	238	0.00176844	221	-17
501	0.000905035	239	0.0617559	339	100	3067	0.000820704	239	0.00319792	269	30
759	0.000901135	240	0.0189218	231	-9	51601	0.000819765	240	0.00172625	219	-21
9582	0.00089549	241	0.020139	236	-5	1571	0.000817671	241	0.00254202	246	5
83440	0.000895116	242	0.0193113	232	-10	5723	0.000808758	242	0.00371957	280	38
79731	0.000892122	243	0.0177613	225	-18	79017	0.000806238	243	0.00384721	281	38
29920	0.000891775	244	0.0397683	290	46	4121	0.000804159	244	0.00196271	225	-19
8527	0.000885811	245	0.0182911	227	-18	10965	0.000803594	245	0.0209064	427	182
2678	0.000884538	246	0.0223124	240	-6	54578	0.000803447	246	0.00206588	232	-14
5373	0.00088075	247	0.0223257	241	-6	6817	0.000801933	247	0.00197851	226	-21
7086	0.000877483	248	0.0235027	246	-2	5158	0.000801928	248	0.00201929	229	-19
8659	0.000874152	249	0.0236931	247	-2	377677	0.000801353	249	0.0024702	241	-8
314	0.000873651	250	0.0214045	239	-11	2235	0.000800309	250	0.00232103	238	-12
8824	0.000871553	251	0.0196534	233	-18	51477	0.000800244	251	0.00206452	231	-20
2222	0.000866683	252	0.0254143	255	3	1119	0.000794083	252	0.00251448	244	-8
54344	0.000865418	253	0.020308	237	-16	5277	0.000793449	253	0.00217078	235	-18
4247	0.000856563	254	0.0266645	262	8	2766	0.000791831	254	0.00227396	236	-18
11238	0.000854729	255	0.0233925	245	-10	50940	0.000791604	255	0.00228131	237	-18
5441	0.000853531	256	0.0267153	263	7	768	0.000790642	256	0.00268713	253	-3
10622	0.000853358	257	0.0267365	264	7	2495	0.000790365	257	0.00216971	234	-23
8398	0.000846871	258	0.0274329	265	7	27350	0.000790199	258	0.00254355	247	-11
762	0.000845987	259	0.024346	248	-11	9563	0.000788243	259	0.00290386	257	-2
8622	0.000845653	260	0.0230082	244	-16	8525	0.000779646	260	0.00239904	239	-21
5148	0.000844757	261	0.0223537	242	-19	51109	0.000779426	261	0.00353995	276	15
54363	0.00084193	262	0.0224193	243	-19	51084	0.000779085	262	0.00290425	258	-4
11332	0.000839994	263	0.0297451	269	6	3029	0.000777857	263	0.00247302	242	-21
5298	0.000837351	264	0.0245428	250	-14	212	0.000776445	264	0.00248014	243	-21
7264	0.0008362	265	0.0264923	260	-5	23395	0.00077441	265	0.00247009	240	-25
56655	0.000834248	266	0.025596	256	-10	3632	0.000773905	266	0.00283743	255	-11
55627	0.000831831	267	0.0246722	252	-15	6839	0.00077358	267	0.00295202	259	-8
130367	0.000825917	268	0.0243867	249	-19	1786	0.000771701	268	0.00289867	256	-12
8399	0.000823202	269	0.0305671	273	4	1158	0.000771649	269	0.00251484	245	-24
2944	0.00082093	270	0.0252263	254	-16	55650	0.000771001	270	0.00263789	252	-18
8528	0.000819142	271	0.0256233	257	-14	2678	0.000770262	271	0.00404646	285	14
6897	0.000817856	272	0.0249131	253	-19	2525	0.000769478	272	0.00304464	262	-10
55229	0.000813552	273	0.0257902	258	-15	56267	0.000768079	273	0.00260585	251	-22
4351	0.000811218	274	0.0303607	272	-2	83852	0.000765298	274	0.00315055	268	-6
30815	0.000810908	275	0.0333246	281	6	1841	0.000764475	275	0.00299803	261	-14
9487	0.000808606	276	0.0265687	261	-15	5208	0.000764184	276	0.00310872	265	-11
23236	0.000807244	277	0.0286867	267	-10	8879	0.00076297	277	0.0029543	260	-17
54675	0.000806305	278	0.0262638	259	-19	64324	0.000762692	278	0.00321574	270	-8
2762	0.000800012	279	0.032025	277	-2	56922	0.000754928	279	0.00311768	267	-12
1066	0.000797694	280	0.0280285	266	-14	200316	0.000753331	280	0.00339836	273	-7
29922	0.000791318	281	0.0679662	355	74	79813	0.000751762	281	0.00350415	275	-6
10423	0.000791179	282	0.0311774	275	-7	9446	0.000750675	282	0.00311215	266	-16
4191	0.000790867	283	0.0439648	303	20	4953	0.000750639	283	0.0613737	567	284
51540	0.000790131	284	0.0326987	280	-4	27124	0.00075033	284	0.00341498	274	-10
3931	0.000789237	285	0.0288771	268	-17	883	0.000748089	285	0.00304912	264	-21
111	0.00078506	286	0.0352357	282	-4	5210	0.000742643	286	0.00368212	279	-7
5289	0.000780428	287	0.0298307	270	-17	3081	0.000739811	287	0.00332606	272	-15
441024	0.000779225	288	0.039999	292	4	8396	0.000739517	288	0.00451305	293	5
2329	0.000777474	289	0.0299948	271	-18	2617	0.000738393	289	0.00329052	271	-18
30833	0.000777151	290	0.126478	474	184	10201	0.00073821	290	0.00760192	327	37
3035	0.000773259	291	0.0305783	274	-17	54	0.000736429	291	0.00484065	298	7
5141	0.000771802	292	0.0322459	278	-14	2137	0.000735843	292	0.00360704	277	-15
2946	0.000771129	293	0.0316743	276	-17	79814	0.000734994	293	0.0694031	585	292
26279	0.000769552	294	0.0390614	288	-6	6241	0.000734704	294	0.0041011	286	-8
5446	0.000761141	295	0.0325346	279	-16	51728	0.00073069	295	0.00449993	292	-3
2739	0.000758647	296	0.0402862	295	-1	6470	0.000729933	296	0.00996568	347	51
27430	0.000753546	297	0.0446781	304	7	113612	0.000725537	297	0.00363355	278	-19
4597	0.000751039	298	0.0357175	283	-15	5211	0.000725175	298	0.00476196	296	-2
50	0.000749813	299	0.0496398	317	18	2717	0.000723804	299	0.602033	1015	716
7263	0.000748078	300	0.0361156	284	-16	259307	0.000723797	300	0.0224012	432	132
4842	0.000745664	301	0.0639736	350	49	3707	0.000722635	301	0.00463479	295	-6
57452	0.000745461	302	0.0366962	285	-17	8608	0.000720805	302	0.00420947	287	-15
9446	0.000738508	303	0.0367671	286	-17	93183	0.000717595	303	0.00388934	283	-20
84532	0.000734115	304	0.042166	299	-5	124583	0.000714484	304	0.00438073	290	-14
2982	0.000732819	305	0.040068	293	-12	57505	0.000713468	305	0.00398757	284	-21
10930	0.000731117	306	0.0426885	301	-5	6240	0.000713262	306	0.00485378	299	-7
1738	0.000730472	307	0.0437546	302	-5	5440	0.000710501	307	0.00527362	302	-5
5091	0.000729457	308	0.0386061	287	-21	3101	0.000709072	308	0.0162188	402	94
493911	0.000725915	309	0.0556844	330	21	8898	0.00070883	309	0.00442746	291	-18
10941	0.000724532	310	0.040241	294	-16	5152	0.000706445	310	0.00427643	288	-22
1584	0.000724463	311	0.0446919	305	-6	2026	0.000705812	311	0.00556067	306	-5
5198	0.000723968	312	0.0398146	291	-21	97	0.000705738	312	0.00430392	289	-23
1375	0.00072267	313	0.0450131	306	-7	2526	0.000704123	313	0.00481067	297	-16
54187	0.000722312	314	0.0705515	361	47	47	0.000703754	314	0.0180006	414	100
2512	0.000718841	315	0.0391181	289	-26	64080	0.000699775	315	0.294891	837	522
445	0.000718556	316	0.101466	420	104	8801	0.000697856	316	0.00594647	310	-6
140838	0.000713998	317	0.0633321	347	30	27294	0.000697697	317	0.00453915	294	-23
645	0.000713445	318	0.0407939	296	-22	113026	0.000697265	318	0.00517303	301	-17
2053	0.000712825	319	0.0414354	297	-22	2194	0.000696052	319	0.335177	864	545
51292	0.000712506	320	0.04165	298	-22	349565	0.000692394	320	0.0101164	351	31
11313	0.000706396	321	0.0481279	312	-9	1312	0.000692124	321	0.00608142	313	-8
1036	0.000699726	322	0.047648	310	-12	5557	0.000690476	322	0.00587699	309	-13
132158	0.000698368	323	0.0490668	315	-8	5281	0.000686663	323	0.00492259	300	-23
1589	0.000694803	324	0.0481516	313	-11	5427	0.000685912	324	0.00609158	314	-10
7390	0.000694384	325	0.0455292	307	-18	5289	0.000685621	325	0.00559703	307	-18
3703	0.000692383	326	0.0488306	314	-12	6652	0.000683147	326	0.0144213	394	68
2590	0.00069182	327	0.0468919	308	-19	2820	0.00068258	327	0.0106052	358	31
1787	0.000690563	328	0.0570185	331	3	954	0.000679618	328	0.00530827	303	-25
4942	0.000689382	329	0.0521349	323	-6	5143	0.000678668	329	0.00554161	305	-24
114049	0.000686518	330	0.0498929	318	-12	5634	0.000675032	330	0.00600076	312	-18
133121	0.000680148	331	0.0468986	309	-22	80347	0.000673596	331	0.00614439	315	-16
51196	0.000679241	332	0.0514948	321	-11	9334	0.000673595	332	0.00547545	304	-28
84172	0.000674681	333	0.060502	335	2	134147	0.000671607	333	0.00594942	311	-22
31	0.000671283	334	0.0549724	328	-6	91703	0.00066836	334	0.0147689	396	62
10682	0.00066997	335	0.050758	320	-15	1615	0.000668258	335	0.00568867	308	-27
11185	0.000667884	336	0.0499197	319	-17	23382	0.000663124	336	0.00635588	317	-19
29072	0.000667325	337	0.0542891	327	-10	56953	0.000660523	337	0.0998136	653	316
5834	0.00065917	338	0.0532434	326	-12	1638	0.000659159	338	0.00614513	316	-22
6342	0.000659053	339	0.0531675	325	-14	1629	0.000656525	339	0.00902202	342	3
84890	0.000658908	340	0.0520999	322	-18	9945	0.000656106	340	0.0073243	325	-15
55577	0.000658857	341	0.095478	409	68	3712	0.000655807	341	0.00668504	319	-22
8702	0.000656899	342	0.0592643	333	-9	3155	0.000650304	342	0.00728348	324	-18
10841	0.000656247	343	0.0671896	354	11	10682	0.000649684	343	0.00698653	320	-23
2628	0.000651681	344	0.0903092	401	57	1152	0.000648664	344	0.00661084	318	-26
18	0.00064872	345	0.155301	526	181	587	0.000647293	345	0.236234	788	443
1352	0.000646551	346	0.0552601	329	-17	5372	0.000646671	346	0.0119928	372	26
2731	0.000645037	347	0.0610189	336	-11	259230	0.000645174	347	0.00900008	341	-6
129642	0.000643372	348	0.0622228	343	-5	5321	0.00064386	348	0.0110615	363	15
56985	0.000643203	349	0.0830235	389	40	23417	0.000643487	349	0.00719692	321	-28
2752	0.000640936	350	0.0796061	381	31	79053	0.00064299	350	0.00725208	322	-28
957	0.000639369	351	0.0604506	334	-17	5162	0.000638532	351	0.00854669	335	-16
2525	0.000639182	352	0.0629794	346	-6	79731	0.000637078	352	0.0072682	323	-29
2571	0.000636858	353	0.202887	585	232	2181	0.000636462	353	0.0164118	408	55
84265	0.000636403	354	0.0720694	366	12	6448	0.000636326	354	0.00862847	337	-17
50487	0.000636086	355	0.0718905	363	8	7167	0.000636093	355	0.00935098	343	-12
23438	0.000633129	356	0.0580185	332	-24	254531	0.000635504	356	0.0134438	383	27
65220	0.000629558	357	0.0621446	342	-15	1543	0.000634402	357	0.00836431	333	-24
5287	0.000629356	358	0.0613966	337	-21	123263	0.000633773	358	0.00799081	329	-29
27115	0.000628298	359	0.0621334	341	-18	34	0.000632589	359	0.0123676	375	16
339221	0.00062722	360	0.0628568	345	-15	51809	0.000631895	360	0.00803558	330	-30
9562	0.000625853	361	0.0633576	348	-13	7378	0.000631797	361	0.0413323	509	148
93650	0.000625599	362	0.0776921	376	14	5048	0.000631463	362	0.00766444	328	-34
4257	0.00062515	363	0.0617263	338	-25	4259	0.000627041	363	0.00822284	332	-31
3176	0.000622552	364	0.0619996	340	-24	5167	0.000625716	364	0.0149135	397	33
84706	0.00062047	365	0.0701095	359	-6	5130	0.000623774	365	0.00883393	340	-25
4056	0.000620145	366	0.0643718	352	-14	154141	0.000623465	366	0.00935562	344	-22
1638	0.000618252	367	0.0623013	344	-23	11164	0.000623446	367	0.00840185	334	-33
2766	0.000617132	368	0.0644064	353	-15	3052	0.000622898	368	0.00815545	331	-37
84812	0.000615112	369	0.0690332	356	-13	80308	0.000621638	369	0.00861988	336	-33
586	0.000614996	370	0.402484	767	397	23649	0.00062012	370	0.0102159	355	-15
81579	0.000614922	371	0.079192	378	7	8818	0.000619118	371	0.00863327	338	-33
3988	0.00061342	372	0.0814513	386	14	2805	0.000619091	372	0.303582	842	470
50484	0.000613063	373	0.0713338	362	-11	55331	0.000618935	373	0.00956947	346	-27
84720	0.000611789	374	0.0639626	349	-25	50487	0.0006182	374	0.013533	386	12
4249	0.00061173	375	0.0640267	351	-24	1890	0.00061358	375	0.382806	893	518
217	0.000607585	376	0.114092	441	65	6307	0.000609673	376	0.00938585	345	-31
115	0.000607359	377	0.0793803	380	3	10901	0.000609444	377	0.0118236	371	-6
2645	0.000604572	378	0.0748106	369	-9	272	0.000608733	378	0.010198	354	-24
64781	0.000600726	379	0.0693877	357	-22	3098	0.000607346	379	0.0360752	492	113
6820	0.000598297	380	0.0740602	368	-12	5836	0.000607079	380	0.0101283	352	-28
166929	0.000597219	381	0.0917268	404	23	2135	0.000604194	381	0.0100743	349	-32
7468	0.000596951	382	0.0748862	370	-12	2819	0.000603745	382	0.0197051	423	41
2184	0.000595681	383	0.080487	383	0	8867	0.000602666	383	0.0101614	353	-30
23530	0.00059567	384	0.111234	436	52	6489	0.0006011	384	0.011472	365	-19
54578	0.000595368	385	0.0726196	367	-18	5140	0.000600788	385	0.0102198	356	-29
84787	0.000595274	386	0.0754623	372	-14	54344	0.000596277	386	0.0100462	348	-38
9420	0.000595253	387	0.0719959	364	-23	7357	0.000596	387	0.0105454	357	-30
56895	0.000594711	388	0.0768963	374	-14	113	0.000595442	388	0.0134592	384	-4
6309	0.000594624	389	0.0753097	371	-18	2328	0.000595049	389	0.0101128	350	-39
43	0.000592512	390	0.0811473	385	-5	5331	0.000593957	390	0.0116502	368	-22
249	0.000590479	391	0.0704502	360	-31	11226	0.000593336	391	0.0108797	361	-30
8790	0.000590382	392	0.0779935	377	-15	9582	0.000591924	392	0.0120823	374	-18
4128	0.000590158	393	0.0993535	418	25	10402	0.000590255	393	0.0126222	376	-17
3612	0.000589231	394	0.123584	466	72	8705	0.00059019	394	0.0139265	389	-5
3067	0.000588043	395	0.11438	442	47	3145	0.000587748	395	0.0107973	359	-36
51380	0.000587569	396	0.211345	593	197	8560	0.000587371	396	0.0112217	364	-32
124454	0.000585752	397	0.0720458	365	-32	8802	0.000587244	397	0.0141833	393	-4
22978	0.000585479	398	0.303723	680	282	4846	0.000586597	398	0.0163543	407	9
4953	0.00058538	399	0.0899139	400	1	5352	0.000585262	399	0.0132514	381	-18
3939	0.000584985	400	0.0807849	384	-16	1374	0.00058462	400	0.0145954	395	-5
3074	0.000583591	401	0.150939	518	117	55224	0.000584568	401	0.0120044	373	-28
5315	0.000582879	402	0.102469	422	20	3376	0.000583953	402	0.0110343	362	-40
10998	0.000577914	403	0.122858	464	61	57026	0.000583894	403	0.0163351	405	2
5320	0.000576428	404	0.0944261	408	4	26007	0.00058387	404	0.0133339	382	-22
51056	0.000574815	405	0.395331	763	358	84245	0.00058098	405	0.0115847	367	-38
8608	0.000574744	406	0.07997	382	-24	11253	0.000578279	406	0.0115819	366	-40
5050	0.00057416	407	0.0760168	373	-34	11343	0.00057778	407	0.0640592	574	167
1890	0.000573797	408	0.179681	554	146	5096	0.000577353	408	0.0127564	377	-31
122970	0.00057191	409	0.101287	419	10	8527	0.000577293	409	0.011767	369	-40
6470	0.00057116	410	0.166302	541	131	80146	0.00057614	410	0.011777	370	-40
11285	0.000570937	411	0.0876926	398	-13	10768	0.000573205	411	0.0128846	378	-33
129807	0.000570627	412	0.0793588	379	-33	9487	0.000568406	412	0.0138414	388	-24
64324	0.000570444	413	0.0845313	391	-22	4258	0.000567881	413	0.0130898	380	-33
5321	0.000570134	414	0.0971819	413	-1	51380	0.000566631	414	0.0427087	515	101
10352	0.000570087	415	0.077393	375	-40	4598	0.000565774	415	0.0134965	385	-30
80142	0.000568448	416	0.0858284	395	-21	6309	0.000564937	416	0.0161805	401	-15
3145	0.000566858	417	0.0845371	392	-25	9489	0.000563469	417	0.0130101	379	-38
8836	0.000566369	418	0.0818744	387	-31	586	0.000563114	418	0.457768	939	521
109	0.000565745	419	0.0960096	411	-8	55229	0.000563083	419	0.0140748	390	-29
30	0.000564596	420	0.105429	429	9	7172	0.000561756	420	0.0141826	392	-28
8974	0.000561391	421	0.0855016	393	-28	159	0.000560474	421	0.0141614	391	-30
270	0.000558988	422	0.0878525	399	-23	2098	0.000557853	422	0.0138295	387	-35
8382	0.000557859	423	0.197561	578	155	9739	0.000556637	423	0.0162384	404	-19
377677	0.000554893	424	0.0920957	406	-18	7298	0.000553125	424	0.0177049	411	-13
7453	0.000554866	425	0.0829689	388	-37	84444	0.000549084	425	0.0172314	410	-15
23475	0.000553935	426	0.0840101	390	-36	5224	0.000547663	426	0.0163449	406	-20
7296	0.000548598	427	0.0904025	402	-25	91373	0.000541266	427	0.0166057	409	-18
138050	0.000548207	428	0.0858182	394	-34	6610	0.000540412	428	0.0162303	403	-25
10157	0.000546194	429	0.116059	446	17	5283	0.000539932	429	0.0159172	399	-30
23632	0.000546144	430	0.0958527	410	-20	10621	0.000539201	430	0.0202655	425	-5
80222	0.000543675	431	0.0872302	396	-35	79944	0.000537924	431	0.0159024	398	-33
2529	0.00054293	432	0.0874351	397	-35	54802	0.000536941	432	0.0160258	400	-32
81849	0.000542537	433	0.101853	421	-12	9836	0.000536458	433	0.0178246	412	-21
3098	0.000542384	434	0.141631	494	60	131965	0.000535216	434	0.0179994	413	-21
3990	0.000537882	435	0.0968832	412	-23	5973	0.000534046	435	0.0336081	477	42
3291	0.000535962	436	0.0915494	403	-33	203	0.000529446	436	0.0190507	418	-18
56623	0.000535249	437	0.0976302	414	-23	9249	0.000529209	437	0.0189734	416	-21
2805	0.000535016	438	0.909616	1127	689	4548	0.000529207	438	0.0223153	431	-7
833	0.000532193	439	0.0920279	405	-34	51181	0.00052871	439	0.0194569	419	-20
204	0.000529373	440	0.103191	424	-16	9061	0.000528444	440	0.0357467	490	50
23305	0.000529102	441	0.112716	440	-1	137964	0.000528061	441	0.0190252	417	-24
79947	0.00052744	442	0.0942493	407	-35	4522	0.000526536	442	0.0266703	448	6
55870	0.000527426	443	0.102898	423	-20	5432	0.000525195	443	0.0226234	433	-10
5836	0.000525895	444	0.0979068	415	-29	1798	0.000523036	444	0.0281791	458	14
80025	0.000521546	445	0.0979659	416	-29	2053	0.000522667	445	0.018752	415	-30
2747	0.000520488	446	0.12059	459	13	85365	0.000520123	446	0.0196985	422	-24
33	0.000520355	447	0.0988872	417	-30	56623	0.000519482	447	0.0195369	420	-27
4833	0.000520033	448	0.234846	617	169	26227	0.000518997	448	0.0213013	429	-19
635	0.000519549	449	0.13713	483	34	763	0.0005186	449	0.022791	435	-14
2523	0.000517222	450	0.112166	438	-12	2224	0.000517447	450	0.0272893	451	1
7389	0.000516832	451	0.103961	426	-25	57678	0.000514536	451	0.0211588	428	-23
5743	0.000514916	452	0.148791	515	63	2571	0.00051418	452	0.0779775	607	155
1571	0.000514756	453	0.121834	462	9	29880	0.000513238	453	0.0203266	426	-27
6120	0.000514524	454	0.107748	433	-21	8630	0.000511394	454	0.0338043	479	25
8443	0.000514349	455	0.103328	425	-30	2822	0.000510858	455	0.0196717	421	-34
1717	0.000512469	456	0.131588	478	22	5445	0.000510742	456	0.0198495	424	-32
160428	0.000511808	457	0.105063	428	-29	108	0.000505708	457	0.0272448	450	-7
159	0.000510715	458	0.110811	435	-23	2131	0.000504722	458	0.0222019	430	-28
443	0.000507792	459	0.151891	521	62	5333	0.00050439	459	0.0235518	438	-21
55331	0.000507434	460	0.115938	445	-15	64841	0.000503734	460	0.0228698	436	-24
53	0.000505028	461	0.134804	482	21	6482	0.000501488	461	0.0303002	462	1
5049	0.000504341	462	0.104592	427	-35	2027	0.000500763	462	0.0278585	455	-7
197257	0.000503265	463	0.110102	434	-29	5332	0.000500311	463	0.024319	442	-21
2224	0.000502656	464	0.138778	487	23	2806	0.000499138	464	0.779245	1101	637
79087	0.000502075	465	0.106552	432	-33	3417	0.000499081	465	0.0269717	449	-16
162417	0.00050197	466	0.105885	431	-35	2948	0.000497517	466	0.0227554	434	-32
10554	0.000501803	467	0.105799	430	-37	3631	0.000496871	467	0.02545	444	-23
56898	0.000501255	468	0.121137	461	-7	1787	0.000495744	468	0.0253536	443	-25
79723	0.000500172	469	0.116548	448	-21	5315	0.000491496	469	0.0330552	475	6
9869	0.000499518	470	0.116897	450	-20	11238	0.000491386	470	0.0282257	460	-10
38	0.000496663	471	0.118176	454	-17	87178	0.000490373	471	0.02806	456	-15
79611	0.000496109	472	0.116914	451	-21	8309	0.000490273	472	0.0236155	439	-33
6839	0.000495829	473	0.118885	455	-18	162417	0.000489379	473	0.0232889	437	-36
51205	0.000495715	474	0.140666	491	17	54947	0.00048837	474	0.0346391	484	10
6419	0.000495394	475	0.119121	458	-17	10587	0.000488094	475	0.0241791	441	-34
440	0.000494441	476	0.931032	1142	666	224	0.000487973	476	0.167745	729	253
113	0.000494128	477	0.13319	479	2	80339	0.000486398	477	0.0266501	447	-30
119391	0.000494095	478	0.112359	439	-39	4830	0.00048601	478	0.0551672	548	70
54947	0.000493405	479	0.144394	501	22	4831	0.00048601	479	0.0551672	549	70
55790	0.000492873	480	0.118943	456	-24	146664	0.000485713	480	0.0239109	440	-40
26007	0.000491921	481	0.124107	467	-14	790	0.000485032	481	0.0276343	452	-29
23193	0.000491914	482	0.114621	443	-39	8706	0.000484055	482	0.0277071	453	-29
81490	0.000490057	483	0.111514	437	-46	6888	0.000482298	483	0.0311875	469	-14
11320	0.000489494	484	0.116834	449	-35	10873	0.000480829	484	0.0320872	474	-10
131669	0.000486778	485	0.11474	444	-41	283209	0.000477058	485	0.0256566	445	-40
3155	0.000485299	486	0.123128	465	-21	5742	0.000476825	486	0.0591633	561	75
10170	0.000484646	487	0.120717	460	-27	2731	0.000475489	487	0.0303226	463	-24
56474	0.000484173	488	0.117883	453	-35	11285	0.000474517	488	0.0278529	454	-34
3707	0.000483509	489	0.138599	486	-3	10919	0.000474441	489	0.0309797	467	-22
1633	0.000482771	490	0.172157	548	58	11019	0.000473554	490	0.0265803	446	-44
51478	0.000482666	491	0.1245	469	-22	55	0.00047129	491	0.0388886	500	9
54904	0.000482545	492	0.126326	473	-19	3703	0.000470798	492	0.0281474	457	-35
231	0.000482517	493	0.214202	595	102	166929	0.000469586	493	0.0357708	491	-2
223	0.00047998	494	0.183108	560	66	1544	0.000469496	494	0.031134	468	-26
3423	0.000479195	495	0.138575	485	-10	55703	0.000467708	495	0.0355434	487	-8
53354	0.000478927	496	0.119034	457	-39	85465	0.000465968	496	0.0401166	502	6
278	0.000478702	497	0.117705	452	-45	30833	0.000465442	497	0.462379	943	446
4846	0.000477959	498	0.217462	599	101	10170	0.000465344	498	0.0313411	470	-28
3636	0.000477923	499	0.126097	472	-27	54107	0.000465249	499	0.0345026	483	-16
6611	0.000477041	500	0.263446	644	144	1716	0.000464415	500	0.0306225	464	-36
124975	0.000476317	501	0.144161	499	-2	4832	0.000463723	501	0.0657273	578	77
2949	0.000476237	502	0.121915	463	-39	8528	0.000463714	502	0.0298517	461	-41
26330	0.000473715	503	0.128179	476	-27	5291	0.000461757	503	0.0315223	471	-32
5439	0.000470933	504	0.153533	525	21	8693	0.000461142	504	0.0307464	465	-39
3030	0.000469998	505	0.151779	520	15	387893	0.000460835	505	0.0344759	482	-23
10901	0.000469824	506	0.138271	484	-22	246721	0.000460179	506	0.0377099	498	-8
5433	0.000467338	507	0.156077	528	21	4843	0.000458179	507	0.0448665	523	16
22856	0.000467085	508	0.134656	481	-27	11313	0.000457212	508	0.0474096	529	21
211	0.000466895	509	0.145106	503	-6	22934	0.000457145	509	0.0319118	473	-36
5728	0.000466793	510	0.142522	497	-13	32	0.000456348	510	0.0370349	496	-14
2651	0.000466774	511	0.124365	468	-43	29906	0.000455858	511	0.0414595	510	-1
875	0.000465994	512	0.257001	640	128	873	0.000452819	512	0.0309244	466	-46
55454	0.00046594	513	0.134524	480	-33	112	0.000451217	513	0.0418079	512	-1
10555	0.000465318	514	0.124998	470	-44	9415	0.000450607	514	0.0315848	472	-42
51060	0.000464284	515	0.125969	471	-44	5142	0.000446283	515	0.0344162	480	-35
1579	0.000463099	516	0.127426	475	-41	27115	0.000446075	516	0.0344725	481	-35
4144	0.000462627	517	0.168872	544	27	50808	0.000446057	517	0.0337612	478	-39
3420	0.000461783	518	0.146805	506	-12	54480	0.00044496	518	0.0356558	489	-29
246	0.000460726	519	0.147661	509	-10	230	0.000444734	519	0.0558122	552	33
10402	0.000459384	520	0.144902	502	-18	2582	0.000444136	520	0.0412021	508	-12
669	0.000457997	521	0.151169	519	-2	1555	0.000443463	521	0.0356363	488	-33
2526	0.000457907	522	0.139695	489	-33	25973	0.000442335	522	0.0335802	476	-46
192134	0.000456376	523	0.130571	477	-46	26229	0.000440584	523	0.0370139	495	-28
55163	0.00045328	524	0.202103	584	60	30815	0.000440245	524	0.0472973	528	4
3633	0.00045277	525	0.142332	495	-30	26	0.000438986	525	0.0418948	513	-12
5435	0.000452137	526	0.167307	542	16	4124	0.000437371	526	0.0352635	485	-41
8867	0.000452058	527	0.142796	498	-29	5286	0.000436832	527	0.0368875	494	-33
64816	0.000450571	528	0.157059	532	4	29929	0.000436516	528	0.0395319	501	-27
2530	0.000449018	529	0.141352	493	-36	2799	0.000436078	529	0.0405867	505	-24
2135	0.000448826	530	0.146649	505	-25	4677	0.000435456	530	0.0354454	486	-44
2954	0.000448781	531	0.147887	511	-20	56994	0.000434558	531	0.0489482	532	1
7360	0.000448482	532	0.147769	510	-22	84532	0.000434467	532	0.0483889	530	-2
290	0.000446658	533	0.360742	741	208	3157	0.000432908	533	0.0447658	522	-11
7108	0.000446651	534	0.160384	535	1	314	0.000432486	534	0.0445	521	-13
5498	0.00044583	535	0.140509	490	-45	51727	0.000432426	535	0.0430682	517	-18
51763	0.00044431	536	0.147036	508	-28	50515	0.000432049	536	0.0362034	493	-43
4881	0.000444074	537	0.149949	516	-21	8681	0.000431017	537	0.0589178	559	22
2098	0.000443571	538	0.139131	488	-50	126129	0.000430553	538	0.0489829	533	-5
51084	0.000443313	539	0.148059	514	-25	27430	0.000429839	539	0.09879	650	111
27010	0.000440657	540	0.147947	512	-28	956	0.000429779	540	0.0582722	557	17
29071	0.000437617	541	0.14119	492	-49	124454	0.000429768	541	0.0370658	497	-44
5106	0.000437552	542	0.16179	538	-4	8869	0.000428671	542	0.044427	520	-22
11164	0.000437487	543	0.146314	504	-39	5230	0.000428497	543	0.0408506	507	-36
5051	0.000436905	544	0.142349	496	-48	57176	0.000426673	544	0.0379785	499	-45
55361	0.000436676	545	0.153197	523	-22	270	0.000425063	545	0.0431895	518	-27
2271	0.000435904	546	0.241656	624	78	7173	0.000422307	546	0.113738	665	119
11343	0.000435893	547	0.196475	577	30	8644	0.000422013	547	0.0401543	503	-44
2882	0.000435391	548	0.144278	500	-48	2639	0.000420551	548	0.0402315	504	-44
8942	0.000434372	549	0.152462	522	-27	57452	0.000420156	549	0.0424305	514	-35
471	0.000433028	550	0.181403	557	7	4351	0.000419634	550	0.0725837	594	44
644	0.000433012	551	0.146976	507	-44	3162	0.000419462	551	0.0705163	587	36
58497	0.000430832	552	0.156483	529	-23	5050	0.000419247	552	0.0406228	506	-46
51451	0.000430584	553	0.160716	536	-17	10714	0.000417601	553	0.0501732	535	-18
10162	0.000430221	554	0.169422	545	-9	84618	0.000417206	554	0.675499	1053	499
54965	0.000430073	555	0.15344	524	-31	55821	0.00041705	555	0.169238	730	175
79644	0.000428895	556	0.147952	513	-43	3633	0.000416713	556	0.0438135	519	-37
2639	0.000426275	557	0.150131	517	-40	4507	0.000415587	557	0.046091	525	-32
2983	0.00042408	558	0.164298	539	-19	3735	0.000415557	558	0.0416008	511	-47
34	0.000423752	559	0.195317	575	16	6389	0.000415365	559	0.0658699	580	21
84920	0.000423583	560	0.15756	533	-27	2583	0.00041442	560	0.0638657	572	12
5425	0.000423455	561	0.167332	543	-18	2182	0.000413569	561	0.0945991	640	79
56052	0.000422238	562	0.156687	530	-32	9107	0.000411301	562	0.0458794	524	-38
29958	0.000420271	563	0.326704	698	135	51067	0.00041106	563	0.0429362	516	-47
1371	0.000420214	564	0.161076	537	-27	6820	0.000410504	564	0.733437	1079	515
5145	0.000420016	565	0.155757	527	-38	56898	0.000408486	565	0.0754751	602	37
2936	0.000419747	566	0.459707	816	250	7923	0.00040784	566	0.0762784	603	37
8394	0.000419618	567	0.176816	551	-16	2629	0.000406723	567	0.0464093	526	-41
3421	0.000416829	568	0.180291	555	-13	56985	0.000406617	568	0.0797748	612	44
2940	0.000416704	569	0.16004	534	-35	2950	0.000406053	569	0.0466931	527	-42
8703	0.000415943	570	0.195106	574	4	3421	0.000403688	570	0.054612	547	-23
123283	0.000415496	571	0.156711	531	-40	2982	0.000403321	571	0.052417	540	-31
2632	0.000414706	572	0.179057	553	-19	10157	0.000403289	572	0.0781091	608	36
549	0.000410362	573	0.169825	546	-27	5169	0.000403042	573	0.0858148	626	53
162466	0.000409526	574	0.258368	642	68	11320	0.000402679	574	0.0488866	531	-43
8705	0.000409472	575	0.190991	570	-5	2687	0.000402104	575	0.0730461	595	20
5162	0.000405702	576	0.169961	547	-29	9060	0.000399832	576	0.0982177	648	72
6484	0.000405526	577	0.165093	540	-37	55790	0.000399376	577	0.053691	545	-32
57026	0.000404111	578	0.242384	626	48	8395	0.000398649	578	0.0657429	579	1
10714	0.000403228	579	0.18354	561	-18	2987	0.000398611	579	0.0536002	544	-35
1743	0.000401488	580	0.190435	569	-11	8398	0.000396859	580	0.0770597	605	25
85365	0.000400769	581	0.174162	550	-31	56655	0.000395868	581	0.0595178	563	-18
84735	0.000400317	582	0.949147	1155	573	622	0.000395745	582	0.0834231	621	39
5230	0.000399823	583	0.181837	558	-25	221223	0.000395108	583	0.0503088	536	-47
50700	0.00039908	584	0.17849	552	-32	8821	0.000394909	584	0.0567128	554	-30
122481	0.000397227	585	0.188776	567	-18	4282	0.000394178	585	0.163172	723	138
2524	0.000396429	586	0.194818	573	-13	23729	0.000393145	586	0.0537911	546	-40
126	0.000395387	587	0.195707	576	-11	348158	0.000393128	587	0.0503253	537	-50
9060	0.000395289	588	0.216298	597	9	79587	0.000392237	588	0.0497813	534	-54
54981	0.000394882	589	0.173798	549	-40	2584	0.000392222	589	0.053358	543	-46
1737	0.000391304	590	0.188044	566	-24	54187	0.000391099	590	0.0612015	566	-24
125061	0.000391142	591	0.206057	587	-4	4141	0.000390964	591	0.0532468	541	-50
189	0.000389645	592	0.368894	743	151	2539	0.000390717	592	0.052062	539	-53
10621	0.000386456	593	0.225884	608	15	171568	0.000388515	593	0.0662287	581	-12
2023	0.000385973	594	0.208686	588	-6	9583	0.000388296	594	0.0568619	555	-39
54480	0.000385174	595	0.191683	571	-24	79143	0.000388109	595	0.0636601	571	-24
272	0.000385112	596	0.194488	572	-24	6898	0.000387962	596	0.447004	933	337
1160	0.000384435	597	0.180423	556	-41	7084	0.000387669	597	0.0560423	553	-44
2235	0.000384011	598	0.215414	596	-2	29071	0.000387157	598	0.0514225	538	-60
239	0.000382946	599	0.182429	559	-40	7360	0.000385845	599	0.0610234	565	-34
6303	0.000380818	600	0.185779	564	-36	5433	0.000385337	600	0.0679035	583	-17
383	0.000380413	601	0.283208	660	59	199857	0.000385299	601	0.0532617	542	-59
56913	0.000379513	602	0.184136	562	-40	246	0.000382998	602	0.0584052	558	-44
10195	0.000379369	603	0.186694	565	-38	55500	0.000381647	603	0.0591434	560	-43
1572	0.000379112	604	0.185302	563	-41	1719	0.000381556	604	0.0628695	569	-35
271	0.000378141	605	0.200784	581	-24	123876	0.000380319	605	0.0556548	551	-54
79178	0.000376131	606	0.189942	568	-38	51005	0.000379667	606	0.0643054	575	-31
7298	0.0003738	607	0.219186	602	-5	5430	0.00037949	607	0.0710962	588	-19
1555	0.000372926	608	0.200258	579	-29	51	0.000379414	608	0.0582309	556	-52
4548	0.000372441	609	0.271581	652	43	2529	0.000378485	609	0.0552556	550	-59
53947	0.000371791	610	0.221865	604	-6	2597	0.000378201	610	0.0608536	564	-46
2746	0.000367227	611	0.242956	628	17	2023	0.00037744	611	0.0734276	598	-13
5558	0.000366338	612	0.217248	598	-14	1553	0.000376873	612	0.0619088	568	-44
57678	0.000365999	613	0.20582	586	-27	27165	0.000375671	613	0.162305	721	108
1806	0.000365887	614	0.489989	844	230	4882	0.000374895	614	0.0655374	577	-37
219	0.000364894	615	0.34593	722	107	126	0.000373981	615	0.0721788	590	-25
199857	0.00036481	616	0.201628	582	-34	27090	0.000369641	616	0.0722597	591	-25
1723	0.000362683	617	0.210077	590	-27	56603	0.000369535	617	0.0592042	562	-55
60487	0.000362681	618	0.219201	603	-15	201595	0.000368205	618	0.0630358	570	-48
51706	0.000361979	619	0.20035	580	-39	223	0.000368074	619	0.376428	890	271
25902	0.000361472	620	0.23043	612	-8	51251	0.000367808	620	0.995915	1190	570
1356	0.000359564	621	0.202082	583	-38	5558	0.000366903	621	0.0747318	600	-21
57818	0.000358995	622	0.210441	591	-31	4524	0.000364209	622	0.0640138	573	-49
5151	0.000358263	623	0.213469	594	-29	1118	0.00036392	623	0.125644	684	61
10858	0.000356747	624	0.209937	589	-35	4199	0.00036378	624	0.0805044	615	-9
768	0.000355101	625	0.229519	610	-15	7372	0.000361425	625	0.110574	661	36
27232	0.000353155	626	0.627456	941	315	2876	0.000360086	626	0.064476	576	-50
8704	0.000353113	627	0.245553	630	3	122970	0.000359339	627	0.686306	1057	430
7372	0.000351882	628	0.570567	907	279	2180	0.000356983	628	0.147575	707	79
5427	0.000351873	629	0.232097	615	-14	27010	0.000356548	629	0.0730732	596	-33
203	0.0003516	630	0.232548	616	-14	2591	0.000355561	630	0.0704923	586	-44
10667	0.000350717	631	0.210708	592	-39	217	0.000355546	631	0.474919	947	316
1120	0.000350531	632	0.241408	623	-9	11128	0.00035397	632	0.0868856	627	-5
4190	0.000348556	633	0.331951	705	72	5297	0.00035257	633	0.0725315	593	-40
9249	0.000348166	634	0.225255	607	-27	57038	0.000352468	634	0.0680454	584	-50
2937	0.000347408	635	0.60461	928	293	126792	0.000351557	635	0.0891452	630	-5
4967	0.00034718	636	0.231798	614	-22	353	0.000351205	636	0.226748	780	144
57804	0.000345857	637	0.238567	620	-17	84264	0.000350352	637	0.07117	589	-48
955	0.000345724	638	0.231353	613	-25	65263	0.000350205	638	0.234517	787	149
326625	0.000345437	639	0.217929	601	-38	5214	0.000348938	639	0.091597	634	-5
8372	0.000343411	640	0.217632	600	-40	10858	0.000348451	640	0.0819055	617	-23
5208	0.000343278	641	0.229281	609	-32	2548	0.00034809	641	0.0873668	628	-13
10056	0.000339284	642	0.222012	605	-37	5136	0.000347132	642	0.0750178	601	-41
51067	0.000338516	643	0.223029	606	-37	2527	0.000346986	643	0.079636	611	-32
5833	0.000337711	644	0.229997	611	-33	2523	0.000346383	644	0.0855706	624	-20
23396	0.000337496	645	0.257354	641	-4	5213	0.000345369	645	0.0942018	637	-8
7378	0.000336461	646	0.590699	919	273	55753	0.0003449	646	0.0894678	631	-15
55	0.000336161	647	0.291675	669	22	239	0.00034486	647	0.0725085	592	-55
5440	0.000335507	648	0.285114	662	14	10327	0.000344324	648	0.436688	927	279
56954	0.000334192	649	0.259146	643	-6	875	0.000343998	649	0.190969	748	99
10201	0.000333495	650	0.550876	892	242	1355	0.000343692	650	0.0731771	597	-53
51005	0.000332808	651	0.253901	637	-14	9420	0.000343233	651	0.0764858	604	-47
262	0.000332743	652	0.256613	638	-14	5105	0.000342678	652	0.0960019	642	-10
171568	0.000332508	653	0.289049	666	13	125981	0.000342378	653	0.0738221	599	-54
64425	0.000332315	654	0.289304	667	13	6675	0.000341115	654	0.0800518	613	-41
150763	0.000329886	655	0.242756	627	-28	8399	0.000341015	655	0.119515	674	19
8611	0.000329489	656	0.268262	648	-8	26275	0.000340843	656	0.0828517	620	-36
80347	0.000328592	657	0.240704	622	-35	3795	0.000339918	657	0.079321	610	-47
847	0.000328425	658	0.235051	618	-40	435	0.00033973	658	0.125552	683	25
79868	0.000327981	659	0.238592	621	-38	1788	0.000337777	659	0.0877358	629	-30
54884	0.000326941	660	0.235647	619	-41	4668	0.000337305	660	0.0856505	625	-35
63826	0.000325885	661	0.327186	699	38	55304	0.000336469	661	0.0775308	606	-55
29968	0.000325451	662	0.265871	645	-17	4144	0.000336327	662	0.206	765	103
2941	0.000325256	663	0.243079	629	-34	2882	0.000335488	663	0.0782259	609	-54
661	0.000324921	664	0.299248	676	12	3612	0.000334883	664	0.392584	901	237
6489	0.000324055	665	0.270154	651	-14	211	0.000333942	665	0.0803037	614	-51
8630	0.000323458	666	0.287692	664	-2	1103	0.000331776	666	0.0845625	623	-43
5142	0.000321813	667	0.252166	633	-34	8540	0.000330819	667	0.0809679	616	-51
2593	0.000321689	668	0.350572	727	59	4200	0.000330675	668	0.0943612	639	-29
5917	0.000320871	669	0.241761	625	-44	55163	0.000330133	669	0.156379	715	46
3614	0.000318651	670	0.253827	636	-34	8703	0.000329982	670	0.130406	692	22
8277	0.000318467	671	0.302513	678	7	5168	0.000329103	671	0.0820673	618	-53
56603	0.000316308	672	0.246149	631	-41	7941	0.000328828	672	0.0826741	619	-53
6646	0.000315789	673	0.372302	748	75	22856	0.000327642	673	0.0918013	635	-38
23417	0.000313927	674	0.256879	639	-35	109	0.000326566	674	0.11135	662	-12
151531	0.000312766	675	0.658264	964	289	5336	0.000326229	675	0.0955181	641	-34
8540	0.000312404	676	0.251835	632	-44	51060	0.000325163	676	0.084295	622	-54
27294	0.0003119	677	0.252684	634	-43	384	0.000324073	677	0.486721	960	283
8424	0.000311591	678	0.252773	635	-43	51268	0.000323829	678	0.0996152	651	-27
8854	0.000309034	679	0.291992	670	-9	23600	0.000322982	679	0.0977545	646	-33
2588	0.000308553	680	0.268596	650	-30	8790	0.000322621	680	0.0924129	636	-44
154141	0.00030835	681	0.287711	665	-16	5435	0.000319148	681	0.114233	668	-13
2583	0.000308306	682	0.353468	732	50	162466	0.000319012	682	0.137894	700	18
23464	0.000307951	683	0.370964	747	64	7263	0.000318918	683	0.0942581	638	-45
100	0.000304936	684	0.445673	803	119	25902	0.000318688	684	0.104537	657	-27
3073	0.000303671	685	0.542539	887	202	5145	0.000318481	685	0.090198	632	-53
6390	0.000303356	686	0.357271	740	54	51409	0.000315814	686	0.100942	655	-31
51728	0.000303294	687	0.330339	702	15	10667	0.000315762	687	0.0906283	633	-54
5279	0.000303225	688	0.266863	646	-42	3033	0.000315494	688	0.159992	719	31
6610	0.000302092	689	0.277791	656	-33	5287	0.00031352	689	0.0972167	644	-45
2182	0.000301749	690	0.318619	690	0	55361	0.00031162	690	0.100067	654	-36
8879	0.000301494	691	0.277003	655	-36	204	0.000310201	691	0.106707	658	-33
5832	0.000301292	692	0.282032	659	-33	10654	0.000310046	692	0.099626	652	-40
9517	0.00030125	693	0.267492	647	-46	8529	0.000309118	693	0.0960234	643	-50
79143	0.000300867	694	0.29315	673	-21	80142	0.000308529	694	0.122793	678	-16
10623	0.000300756	695	0.334193	708	13	4190	0.000308226	695	0.112073	663	-32
7915	0.000300614	696	0.331226	703	7	957	0.000308161	696	0.106739	659	-37
5238	0.000299453	697	0.394342	761	64	138429	0.000307738	697	0.134316	696	-1
221223	0.000299405	698	0.273328	654	-44	9791	0.000307676	698	0.0977857	647	-51
5436	0.000299237	699	0.336522	709	10	57134	0.000307337	699	0.0973877	645	-54
10390	0.000299081	700	0.451356	807	107	23659	0.000306935	700	0.153287	713	13
3141	0.000298802	701	0.279699	658	-43	2940	0.000305677	701	0.102762	656	-45
81888	0.000298333	702	0.268564	649	-53	1356	0.00030522	702	0.0982193	649	-53
10873	0.000298066	703	0.445774	804	101	130	0.000304142	703	0.124959	682	-21
3620	0.000294836	704	0.283886	661	-43	220	0.000303216	704	0.11782	670	-34
16	0.000294796	705	0.27236	653	-52	50	0.000302666	705	0.426826	922	217
84245	0.000293969	706	0.279677	657	-49	84787	0.000301678	706	0.120425	676	-30
29925	0.000293762	707	0.311438	688	-19	5320	0.000301447	707	0.163105	722	15
3705	0.000293189	708	0.346181	723	15	205	0.000300432	708	0.115222	669	-39
2686	0.000293061	709	0.333124	707	-2	4143	0.000300395	709	0.273214	818	109
246721	0.000292963	710	0.346311	724	14	5441	0.000299726	710	0.13307	694	-16
84803	0.000291071	711	0.289878	668	-43	2645	0.000299534	711	0.14026	703	-8
10380	0.000291042	712	0.285822	663	-49	145226	0.000298692	712	0.135939	699	-13
83549	0.000289956	713	0.303863	681	-32	9488	0.000298536	713	0.113962	667	-46
387893	0.000289312	714	0.30553	682	-32	11041	0.000297999	714	0.112376	664	-50
50614	0.000288259	715	0.296586	675	-40	8611	0.000297842	715	0.129757	690	-25
79888	0.00028728	716	0.370424	746	30	65985	0.000296324	716	0.109671	660	-56
8310	0.000286936	717	0.292004	671	-46	8612	0.000296297	717	0.131342	693	-24
5213	0.000285584	718	0.302808	679	-39	3420	0.000295804	718	0.127496	687	-31
5422	0.000280544	719	0.321554	694	-25	4329	0.000295238	719	0.118806	671	-48
79944	0.000279912	720	0.292154	672	-48	10434	0.000294604	720	0.170155	732	12
15	0.000279549	721	0.293964	674	-47	23761	0.000294464	721	0.119579	675	-46
9563	0.000279247	722	0.45213	808	86	7108	0.000294285	722	0.124179	681	-41
6609	0.000278823	723	0.308962	685	-38	84265	0.000293894	723	0.139311	702	-21
5209	0.000278512	724	0.308267	684	-40	2983	0.000293627	724	0.124124	680	-44
4245	0.000278156	725	0.353973	733	8	151531	0.000292404	725	0.595159	1011	286
2539	0.000276904	726	0.301718	677	-49	36	0.000291023	726	0.113832	666	-60
1431	0.000275681	727	0.426559	787	60	63826	0.000289488	727	0.230386	783	56
2820	0.000274349	728	0.487443	840	112	43	0.000288191	728	0.129608	689	-39
130	0.000273959	729	0.340906	716	-13	2590	0.000286567	729	0.121232	677	-52
1376	0.000273335	730	0.350955	728	-2	124	0.000284668	730	0.145624	706	-24
5214	0.000272375	731	0.321653	695	-36	412	0.000282339	731	0.129474	688	-43
5290	0.000272059	732	0.307523	683	-49	23498	0.000282214	732	0.118861	672	-60
2527	0.000271676	733	0.327221	700	-33	10905	0.000281286	733	0.119513	673	-60
5625	0.00027126	734	0.330293	701	-33	64600	0.000280664	734	0.192044	749	15
8613	0.000269975	735	0.352121	730	-5	2878	0.000277222	735	0.123655	679	-56
27159	0.000269916	736	0.546142	889	153	1854	0.000276811	736	0.126454	686	-50
5147	0.000269487	737	0.309913	686	-51	51227	0.000276434	737	0.126235	685	-52
435	0.000269464	738	0.389617	757	19	84735	0.000275679	738	0.405551	910	172
9945	0.000269275	739	0.339448	712	-27	2052	0.00027464	739	0.199415	758	19
766	0.000269178	740	0.339916	713	-27	5236	0.000273297	740	0.166638	726	-14
5631	0.000268021	741	0.343833	720	-21	10993	0.000272921	741	0.269893	813	72
4507	0.000266272	742	0.320491	693	-49	2528	0.000272895	742	0.142554	704	-38
373156	0.000266267	743	0.318301	689	-54	2593	0.000272603	743	0.203639	762	19
57505	0.000266024	744	0.310639	687	-57	686	0.00027222	744	0.298045	841	97
2592	0.000265233	745	0.37036	745	0	64087	0.000271676	745	0.139049	701	-44
54107	0.000265159	746	0.344979	721	-25	57171	0.000271526	746	0.15895	716	-30
84649	0.000264912	747	0.340204	715	-32	6484	0.000271181	747	0.130363	691	-56
3295	0.000264736	748	0.357064	737	-11	5335	0.000270773	748	0.147692	708	-40
5158	0.000262698	749	0.31968	692	-57	56474	0.000270706	749	0.133178	695	-54
26	0.000261963	750	0.341509	717	-33	139596	0.000270489	750	0.369695	886	136
84002	0.000261285	751	0.351324	729	-22	93650	0.000269434	751	0.19	747	-4
224	0.000260828	752	0.556615	900	148	9869	0.000268915	752	0.155789	714	-38
4258	0.000260643	753	0.326589	697	-56	48	0.000268541	753	0.558109	991	238
23483	0.000260592	754	0.319126	691	-63	9533	0.000268408	754	0.170204	733	-21
254531	0.000260153	755	0.498717	852	97	9023	0.000268235	755	0.13566	698	-57
3251	0.000260057	756	0.734755	1009	253	3636	0.000267448	756	0.151865	711	-45
3292	0.000259799	757	0.342597	718	-39	1609	0.000266803	757	0.135009	697	-60
978	0.000259411	758	0.793959	1040	282	7368	0.00026481	758	0.143433	705	-53
80270	0.000258248	759	0.331549	704	-55	29920	0.000263743	759	0.462669	944	185
4329	0.000258019	760	0.338864	711	-49	100	0.000263594	760	0.526172	979	219
212	0.000257323	761	0.378162	751	-10	10135	0.000263039	761	0.53854	986	225
32	0.000257207	762	0.364813	742	-20	5313	0.000259582	762	0.204532	764	2
9791	0.000255349	763	0.325999	696	-67	4952	0.000259456	763	0.150773	710	-53
52	0.000252326	764	0.427868	788	24	8394	0.000258044	764	0.198488	757	-7
64080	0.000252048	765	0.39444	762	-3	4357	0.000257411	765	0.152842	712	-53
6483	0.000250398	766	0.497926	850	84	81849	0.000257188	766	0.174863	738	-28
1592	0.000250167	767	0.333032	706	-61	5424	0.000257049	767	0.177189	739	-28
6652	0.000249226	768	0.433342	791	23	25796	0.000256388	768	0.195072	753	-15
1374	0.000249115	769	0.392036	760	-9	326625	0.000254813	769	0.148798	709	-60
3418	0.00024886	770	0.398865	765	-5	80025	0.000252795	770	0.161232	720	-50
2879	0.000248437	771	0.337841	710	-61	3423	0.000252722	771	0.158963	717	-54
1757	0.000247829	772	0.475043	829	57	2875	0.000252426	772	0.217799	772	0
8525	0.000246279	773	0.340163	714	-59	8310	0.000251242	773	0.159442	718	-55
5105	0.000245017	774	0.390057	759	-15	4597	0.000249524	774	0.164246	724	-50
56267	0.000244927	775	0.342812	719	-56	3294	0.000249024	775	0.265729	807	32
26275	0.000244913	776	0.352387	731	-45	22928	0.000246584	776	0.167207	728	-48
2531	0.000243567	777	0.349218	725	-52	955	0.000246289	777	0.173576	736	-41
1544	0.000243546	778	0.381642	752	-26	10841	0.000246256	778	0.224276	775	-3
6821	0.000243015	779	0.355983	735	-44	3030	0.000246126	779	0.229237	781	2
8654	0.000242937	780	0.349898	726	-54	5091	0.000245256	780	0.166174	725	-55
1581	0.000241457	781	0.357245	739	-42	79178	0.000244651	781	0.166723	727	-54
5431	0.000241427	782	0.438292	795	13	23396	0.000244595	782	0.220614	774	-8
8803	0.000241426	783	0.442944	799	16	8382	0.000244365	783	0.368479	884	101
7084	0.000239493	784	0.369395	744	-40	3613	0.000242669	784	0.81032	1118	334
5152	0.000238865	785	0.356471	736	-49	1120	0.000241779	785	0.192955	751	-34
51082	0.000238799	786	0.443589	800	14	1577	0.000240381	786	0.199616	759	-27
196883	0.000238751	787	0.427943	789	2	197257	0.000239819	787	0.174192	737	-50
8612	0.000238491	788	0.406618	771	-17	1718	0.000239419	788	0.480471	952	164
2997	0.000238265	789	0.357113	738	-51	6476	0.000239315	789	0.179244	740	-49
9388	0.000236707	790	0.383768	754	-36	64802	0.000237107	790	0.362176	878	88
248	0.000236633	791	0.355021	734	-57	847	0.000237093	791	0.170392	734	-57
139596	0.000235746	792	0.639633	952	160	2326	0.000236423	792	0.169379	731	-61
51268	0.000234517	793	0.508072	861	68	1375	0.000236114	793	0.225768	778	-15
3284	0.00023315	794	0.483132	833	39	278	0.000233893	794	0.173508	735	-59
8877	0.000232637	795	0.411747	774	-21	427	0.000233507	795	0.180848	742	-53
9453	0.000232597	796	0.479894	831	35	27159	0.000230284	796	0.359121	876	80
410	0.00023174	797	0.373485	749	-48	60487	0.000229898	797	0.198293	756	-41
1892	0.000230386	798	0.436738	793	-5	6483	0.000229641	798	0.256601	797	-1
5331	0.0002278	799	0.405375	770	-29	4248	0.000228643	799	0.180733	741	-58
5426	0.000227621	800	0.409547	773	-27	79723	0.000227807	800	0.215198	770	-30
83594	0.000224064	801	0.389922	758	-43	1431	0.000227531	801	0.759682	1086	285
166012	0.000222593	802	0.377642	750	-52	123283	0.000227255	802	0.181693	743	-59
80308	0.000222557	803	0.382048	753	-50	4048	0.000227252	803	0.189746	746	-57
205	0.000222519	804	0.419501	782	-22	6697	0.000226757	804	0.203301	760	-44
259307	0.000220634	805	0.888202	1111	306	1040	0.000226484	805	0.231707	785	-20
2027	0.000220023	806	0.445551	802	-4	3948	0.000226145	806	0.215545	771	-35
11019	0.000219797	807	0.386153	755	-52	111	0.000225571	807	0.246255	790	-17
2730	0.000217559	808	0.505924	859	51	5471	0.00022531	808	0.19397	752	-56
3376	0.000217316	809	0.388097	756	-53	166012	0.000224541	809	0.184915	744	-65
4832	0.00021729	810	0.936951	1145	335	2058	0.000224516	810	0.187391	745	-65
64064	0.000216163	811	0.416826	777	-34	1595	0.000223869	811	0.203395	761	-50
56922	0.000215688	812	0.396113	764	-48	5831	0.000223061	812	0.636966	1025	213
84992	0.000213182	813	0.402735	768	-45	5322	0.000221715	813	0.305204	844	31
10558	0.000212733	814	0.400879	766	-48	683	0.000221564	814	0.70085	1065	251
23649	0.000212621	815	0.43861	796	-19	1583	0.000221433	815	0.210679	767	-48
10587	0.000212468	816	0.420133	783	-33	635	0.000220755	816	0.278596	821	5
10919	0.000212006	817	0.435013	792	-25	3373	0.000219811	817	0.192277	750	-67
201595	0.000211346	818	0.440082	798	-20	445	0.000216992	818	0.730331	1077	259
1786	0.000211083	819	0.510228	864	45	133121	0.000216906	819	0.198196	754	-65
5143	0.000210845	820	0.418749	780	-40	4056	0.000216633	820	0.210107	766	-54
5138	0.000210796	821	0.418842	781	-40	1592	0.000215728	821	0.198288	755	-66
10455	0.00021073	822	0.409051	772	-50	27232	0.00021549	822	0.792614	1109	287
8875	0.000209727	823	0.551052	893	70	5338	0.000214959	823	0.204437	763	-60
6901	0.000208269	824	0.404052	769	-55	56954	0.000214589	824	0.236406	789	-35
55907	0.000207983	825	0.66911	970	145	7915	0.000213725	825	0.260406	800	-25
2948	0.000207832	826	0.415749	776	-50	5625	0.000213646	826	0.213463	769	-57
65263	0.000207789	827	0.9062	1124	297	5409	0.000212421	827	0.218506	773	-54
5973	0.000206591	828	0.782204	1029	201	3425	0.000210578	828	0.252043	794	-34
117248	0.000206371	829	0.431216	790	-39	132158	0.000208853	829	0.293699	836	7
221	0.00020606	830	0.484738	836	6	5431	0.000208471	830	0.272605	817	-13
5723	0.000205408	831	0.551397	895	64	51091	0.000208062	831	0.212461	768	-63
2203	0.000204719	832	0.572917	909	77	50814	0.000206904	832	0.229629	782	-50
7054	0.000204405	833	0.418531	779	-54	29926	0.000206701	833	0.251325	793	-40
60495	0.000203762	834	0.422043	785	-49	1376	0.000205578	834	0.287002	829	-5
9514	0.000203472	835	0.445466	801	-34	55512	0.000205092	835	0.226346	779	-56
2687	0.000203324	836	0.502031	855	19	766	0.000203867	836	0.270362	816	-20
79587	0.000202753	837	0.414807	775	-62	669	0.000203543	837	0.261469	802	-35
6487	0.000202679	838	0.417228	778	-60	52	0.000203305	838	0.319486	853	15
54938	0.000202226	839	0.450883	805	-34	157506	0.000202949	839	0.246415	791	-48
51302	0.000201342	840	0.4221	786	-54	5959	0.000202884	840	0.291685	833	-7
1718	0.000201296	841	0.782623	1030	189	2588	0.000201778	841	0.225162	777	-64
23659	0.00020086	842	0.483082	832	-10	221823	0.000201532	842	0.24789	792	-50
51074	0.000200336	843	0.462243	817	-26	81888	0.000201126	843	0.224364	776	-67
4248	0.000199864	844	0.421216	784	-60	55907	0.000200171	844	0.26878	810	-34
113026	0.000198857	845	0.462709	818	-27	3614	0.000198996	845	0.323229	857	12
26227	0.000198751	846	0.451143	806	-40	2683	0.000198804	846	0.369979	887	41
1583	0.000197876	847	0.457163	812	-35	5319	0.000198423	847	0.36651	882	35
952	0.000196982	848	0.474961	828	-20	5051	0.00019741	848	0.23222	786	-62
64409	0.000195163	849	0.453882	809	-40	64768	0.000197301	849	0.231211	784	-65
27349	0.00019456	850	0.458071	813	-37	2990	0.000196677	850	0.254057	795	-55
79623	0.00019454	851	0.455176	811	-40	57804	0.000196607	851	0.28492	825	-26
5409	0.000194218	852	0.439847	797	-55	10588	0.000194249	852	0.265686	805	-47
4122	0.000193736	853	0.458405	814	-39	3990	0.000191621	853	0.270253	815	-38
64802	0.000193366	854	0.709937	990	136	35	0.000191535	854	0.255171	796	-58
23127	0.000190554	855	0.438127	794	-61	5298	0.000190265	855	0.259701	799	-56
178	0.000190057	856	0.620011	938	82	978	0.000189739	856	0.586846	1008	152
5144	0.000188984	857	0.462749	819	-38	191	0.000189361	857	0.263103	804	-53
284098	0.000188929	858	0.493849	847	-11	53354	0.000188853	858	0.266493	808	-50
593	0.000186812	859	0.473105	825	-34	7086	0.000186642	859	0.337824	866	7
9536	0.000186001	860	0.492916	845	-15	122622	0.000185564	860	0.26957	812	-48
4522	0.000185405	861	0.611224	933	72	8659	0.000185136	861	0.331228	861	0
5352	0.000185168	862	0.499495	853	-9	9588	0.000184575	862	0.26928	811	-51
8644	0.00018491	863	0.454957	810	-53	51111	0.000182891	863	0.306292	845	-18
2799	0.00018464	864	0.464941	820	-44	5446	0.000182734	864	0.26136	801	-63
9091	0.000184514	865	0.459119	815	-50	54884	0.000182691	865	0.259341	798	-67
7173	0.000183593	866	0.498268	851	-15	1608	0.000182327	866	0.262229	803	-63
132789	0.000182772	867	0.466095	821	-46	51144	0.000181321	867	0.316818	850	-17
221823	0.000181184	868	0.511347	865	-3	55454	0.000181283	868	0.298025	840	-28
3948	0.000181017	869	0.511908	866	-3	6609	0.000180957	869	0.273617	819	-50
54963	0.000180148	870	0.501929	854	-16	761	0.000180604	870	0.324595	859	-11
8693	0.000180071	871	0.486293	837	-34	22929	0.0001799	871	0.282388	824	-47
5226	0.000179667	872	0.49444	848	-24	8813	0.000179507	872	0.265725	806	-66
7167	0.000179079	873	0.537386	881	8	5833	0.00017931	873	0.303803	843	-30
337876	0.000178389	874	0.503821	857	-17	55699	0.000178193	874	0.267668	809	-65
2683	0.000178271	875	0.594339	921	46	767	0.000177775	875	0.331891	862	-13
6389	0.000177395	876	0.635368	950	74	192134	0.000177746	876	0.270175	814	-62
3028	0.000177356	877	0.473872	827	-50	54981	0.000177377	877	0.274804	820	-57
348158	0.000176822	878	0.470305	823	-55	56894	0.000177296	878	0.340263	867	-11
200576	0.000176507	879	0.46867	822	-57	1589	0.000176356	879	0.308257	846	-33
5224	0.000176337	880	0.516939	869	-11	55627	0.000175379	880	0.285877	827	-53
2878	0.00017542	881	0.473402	826	-55	79623	0.000175016	881	0.291299	832	-49
51144	0.000175124	882	0.504499	858	-24	1588	0.000174534	882	0.279633	822	-60
79717	0.000174945	883	0.470428	824	-59	2585	0.000174072	883	0.296308	838	-45
3156	0.000173947	884	0.477645	830	-54	2936	0.000173985	884	0.749297	1084	200
4668	0.000173942	885	0.483781	834	-51	5150	0.000173485	885	0.293644	835	-50
4143	0.000173483	886	0.633138	946	60	29925	0.000172906	886	0.327774	860	-26
4200	0.000173112	887	0.750724	1015	128	8566	0.000172714	887	0.831452	1123	236
36	0.000172849	888	0.484282	835	-53	2877	0.000172294	888	0.282053	823	-65
5322	0.000172514	889	0.598199	924	35	5146	0.000172072	889	0.28503	826	-63
5313	0.000172291	890	0.669257	971	81	1549	0.000171466	890	0.311031	847	-43
138429	0.000171842	891	0.548715	890	-1	8564	0.000171172	891	0.3447	869	-22
83852	0.0001718	892	0.522769	874	-18	5279	0.000171133	892	0.288784	830	-62
2180	0.000171059	893	0.579012	913	20	3284	0.000170837	893	0.483531	958	65
10	0.000170343	894	0.487212	839	-55	116285	0.000170459	894	0.28957	831	-63
2132	0.000169589	895	0.488059	843	-52	242	0.000170119	895	0.286271	828	-67
5095	0.000168352	896	0.486682	838	-58	210	0.00017008	896	0.317721	851	-45
445329	0.000166636	897	0.4877	841	-56	2752	0.000169895	897	0.583272	1005	108
6818	0.000166636	898	0.4877	842	-56	5337	0.000169517	898	0.292182	834	-64
124	0.00016644	899	0.557258	902	3	51082	0.000169333	899	0.370774	888	-11
5335	0.000166116	900	0.537399	882	-18	84803	0.000168956	900	0.319854	854	-46
283208	0.000165717	901	0.52164	873	-28	5095	0.000167183	901	0.320357	855	-46
57171	0.000165648	902	0.553858	897	-5	3032	0.000167056	902	0.476295	948	46
7366	0.000164621	903	0.520081	871	-32	5373	0.000166669	903	0.52139	974	71
250	0.000164494	904	0.493681	846	-58	759	0.000166254	904	0.363346	881	-23
2584	0.000163916	905	0.53352	878	-27	56052	0.000166048	905	0.31427	849	-56
22929	0.000163876	906	0.518293	870	-36	1645	0.000165774	906	0.297438	839	-67
10400	0.000163476	907	0.49743	849	-58	10449	0.000165365	907	0.482664	957	50
8396	0.000163041	908	0.571237	908	0	1576	0.000165073	908	0.36076	877	-31
91373	0.000162666	909	0.540018	884	-25	114049	0.000163265	909	0.334751	863	-46
5096	0.000161432	910	0.502321	856	-54	2686	0.000162985	910	0.478307	951	41
760	0.000161324	911	0.556491	899	-12	79837	0.000161874	911	0.422629	920	9
9374	0.000161209	912	0.536751	880	-32	51196	0.000161333	912	0.34904	871	-41
4952	0.000160588	913	0.541094	885	-28	1565	0.000160777	913	0.347772	870	-43
6392	0.000160547	914	0.686227	981	67	5434	0.000160112	914	0.398642	907	-7
8564	0.000159826	915	0.556622	901	-14	129642	0.000159645	915	0.358169	875	-40
1545	0.000159646	916	0.509815	863	-53	55312	0.000159625	916	0.441661	930	14
873	0.000158975	917	0.506692	860	-57	2134	0.000158594	917	0.312241	848	-69
349565	0.000158765	918	0.831574	1062	144	55349	0.000158587	918	0.322635	856	-62
2597	0.000158071	919	0.542447	886	-33	6301	0.000158342	919	0.31786	852	-67
10678	0.000157649	920	0.525818	876	-44	8435	0.000157864	920	0.819464	1122	202
6817	0.000157149	921	0.509314	862	-59	762	0.000156703	921	0.391667	900	-21
790	0.000156347	922	0.702075	985	63	132	0.000156424	922	0.470025	946	24
26289	0.000156308	923	0.567754	906	-17	1352	0.000154958	923	0.342702	868	-55
27306	0.000156112	924	0.515541	868	-56	29072	0.000154318	924	0.383402	894	-30
55191	0.000156099	925	0.783748	1032	107	249	0.00015383	925	0.323701	858	-67
5281	0.000155462	926	0.514894	867	-59	51166	0.000152569	926	0.515578	972	46
4594	0.000155072	927	0.549215	891	-36	26301	0.000151951	927	0.367572	883	-44
22845	0.00015462	928	0.582491	915	-13	54963	0.000151509	928	0.35759	874	-54
3242	0.000154089	929	0.524502	875	-54	644	0.000151461	929	0.335761	865	-64
384	0.000154035	930	0.796996	1042	112	55191	0.000150681	930	0.52849	982	52
6716	0.000153543	931	0.520813	872	-59	23530	0.00015052	931	0.611707	1016	85
3795	0.000153293	932	0.533886	879	-53	10930	0.000150453	932	0.388047	896	-36
3099	0.000152951	933	0.839782	1071	138	10623	0.000150396	933	0.430271	924	-9
1103	0.000152668	934	0.555457	898	-36	2744	0.000150137	934	0.955163	1172	238
5297	0.000151777	935	0.563329	904	-31	1551	0.000150042	935	0.405996	911	-24
9334	0.000151008	936	0.5266	877	-59	8871	0.000149985	936	0.356409	873	-63
5634	0.000150761	937	0.58763	918	-19	84172	0.000148514	937	0.436682	926	-11
411	0.00014941	938	0.594584	922	-16	55568	0.000147301	938	0.362185	879	-59
51409	0.000148821	939	0.58257	916	-23	2720	0.000147127	939	0.523191	976	37
7923	0.000146722	940	0.645269	955	15	23305	0.000146705	940	0.770357	1092	152
3101	0.00014615	941	0.866299	1095	154	51292	0.000144237	941	0.36899	885	-56
51109	0.000145732	942	0.625362	939	-3	81490	0.000143385	942	0.35563	872	-70
5557	0.000145574	943	0.595889	923	-20	131669	0.000143054	943	0.362443	880	-63
4843	0.000145434	944	0.994111	1187	243	7264	0.000142515	944	0.375607	889	-55
2193	0.000145389	945	0.538579	883	-62	6391	0.000142233	945	0.563489	993	48
5210	0.000145242	946	0.566841	905	-41	51102	0.000142087	946	0.513917	971	25
3706	0.000144529	947	0.652563	957	10	55300	0.000141729	947	0.3803	892	-55
3373	0.00014343	948	0.542848	888	-60	4881	0.000141134	948	0.411447	913	-35
25796	0.000142859	949	0.852452	1080	131	5019	0.000140317	949	0.394566	905	-44
5305	0.000142807	950	0.626585	940	-10	189	0.000139657	950	0.982124	1186	236
7367	0.000142626	951	0.575083	910	-41	2730	0.000138843	951	0.588878	1009	58
11253	0.000142467	952	0.55316	896	-56	5293	0.000138816	952	0.398853	908	-44
5169	0.000142455	953	0.676107	973	20	4833	0.00013753	953	0.853174	1133	180
51111	0.000141542	954	0.600305	925	-29	1892	0.000137012	954	0.49472	964	10
4882	0.000140501	955	0.600517	926	-29	4047	0.000136566	955	0.379268	891	-64
8565	0.000140491	956	0.55136	894	-62	79695	0.000135918	956	0.396077	906	-50
2137	0.00013971	957	0.604935	929	-28	121278	0.000135611	957	0.38902	898	-59
10135	0.000139392	958	0.635093	949	-9	6342	0.000135397	958	0.388717	897	-61
56848	0.000138825	959	0.632186	944	-15	661	0.000135068	959	0.485351	959	0
2819	0.000138688	960	0.906159	1123	163	2947	0.000134699	960	0.393894	904	-56
5330	0.000136747	961	0.6146	936	-25	10998	0.000134465	961	0.448017	934	-27
51091	0.00013655	962	0.562575	903	-59	56895	0.000133268	962	0.48093	955	-7
55300	0.000136036	963	0.605351	930	-33	60490	0.00013219	963	0.393089	902	-61
6391	0.000134932	964	0.771459	1024	60	55750	0.00013145	964	0.429496	923	-41
8228	0.000134385	965	0.578454	912	-53	144193	0.000131366	965	0.389959	899	-66
26873	0.000134328	966	0.611097	932	-34	1723	0.000131159	966	0.413053	915	-51
683	0.000134215	967	0.632774	945	-22	2329	0.000131005	967	0.387839	895	-72
54	0.000133425	968	0.736755	1011	43	3931	0.000130875	968	0.401054	909	-59
4121	0.000133235	969	0.577	911	-58	593	0.000130372	969	0.525814	978	9
113612	0.000129912	970	0.579289	914	-56	218	0.000130071	970	0.459366	941	-29
48	0.000128934	971	0.847715	1076	105	7407	0.000129176	971	0.393451	903	-68
55902	0.000127872	972	0.673492	972	0	84920	0.000128686	972	0.421888	919	-53
29926	0.00012786	973	0.664786	967	-6	64064	0.000127843	973	0.435204	925	-48
229	0.000127623	974	0.748512	1014	40	22845	0.000127835	974	0.491672	962	-12
55586	0.000127461	975	0.583048	917	-58	84812	0.000126449	975	0.459128	940	-35
3712	0.000125523	976	0.634514	948	-28	8877	0.000125264	976	0.664231	1044	68
57176	0.000125219	977	0.59122	920	-57	25885	0.000125072	977	0.525016	977	0
50808	0.000124923	978	0.61144	934	-44	84890	0.000124888	978	0.450059	935	-43
218	0.000123734	979	0.706188	988	9	2937	0.000124284	979	0.957918	1174	195
2181	0.00012331	980	0.720224	997	17	79947	0.000123468	980	0.413046	914	-66
112483	0.000122725	981	0.604369	927	-54	2193	0.000123281	981	0.411337	912	-69
97	0.000122713	982	0.606273	931	-51	6390	0.000123256	982	0.654112	1034	52
1593	0.000121755	983	0.70408	987	4	253558	0.000123128	983	0.569992	1000	17
9227	0.000118715	984	0.628438	942	-42	26279	0.000122633	984	0.664903	1045	61
3032	0.000118636	985	0.809422	1047	62	51074	0.000122003	985	0.49869	965	-20
55821	0.000117728	986	0.8618	1090	104	1727	0.000121781	986	0.416996	916	-70
1594	0.000117253	987	0.614446	935	-52	3035	0.00012158	987	0.417653	917	-70
65985	0.000117183	988	0.62864	943	-45	135152	0.000121538	988	0.454222	938	-50
50940	0.000116477	989	0.644572	954	-35	2327	0.000121331	989	0.418473	918	-71
2629	0.000116329	990	0.649307	956	-34	5148	0.000121157	990	0.425268	921	-69
1615	0.000115155	991	0.619049	937	-54	7366	0.00012112	991	0.440435	929	-62
5283	0.000111824	992	0.640048	953	-39	50700	0.000120831	992	0.469825	945	-47
123876	0.000111456	993	0.634059	947	-46	10840	0.000120591	993	0.445861	932	-61
1629	0.000110596	994	0.728321	1004	10	373156	0.000119924	994	0.44239	931	-63
55753	0.000110149	995	0.684868	979	-16	771	0.000118849	995	0.527364	981	-14
3735	0.000108476	996	0.639596	951	-45	5153	0.000118435	996	0.452589	937	-59
6448	0.000108323	997	0.677163	974	-23	4967	0.000118236	997	0.531214	983	-14
767	0.000107928	998	0.71031	991	-7	10606	0.000117454	998	0.480597	953	-45
9023	0.00010783	999	0.65739	961	-38	4128	0.000116815	999	0.69363	1058	59
1565	0.000107472	1000	0.700569	983	-17	140838	0.000116195	1000	0.481866	956	-44
91703	0.00010702	1001	0.948525	1154	153	1632	0.000114945	1001	0.451342	936	-65
85465	0.000106823	1002	0.837032	1067	65	8228	0.000114781	1002	0.459809	942	-60
10449	0.000106294	1003	0.856395	1084	81	55586	0.000114639	1003	0.438226	928	-75
6476	0.000106229	1004	0.656141	960	-44	2673	0.000114416	1004	0.51707	973	-31
84693	0.000105851	1005	0.658163	962	-43	51763	0.000113544	1005	0.509018	967	-38
144193	0.000105726	1006	0.654672	959	-47	107	0.000112782	1006	0.597496	1013	7
51227	0.000105522	1007	0.65875	965	-42	3418	0.00011201	1007	0.564908	997	-10
22928	0.000105351	1008	0.677243	975	-33	5141	0.000111657	1008	0.477353	949	-59
2710	0.000103357	1009	0.945259	1153	144	80854	0.000111188	1009	0.538094	985	-24
1159	0.000102991	1010	0.65305	958	-52	84706	0.000111022	1010	0.661707	1041	31
9836	0.000102502	1011	0.719928	996	-15	55577	0.000110412	1011	0.93497	1165	154
3417	0.000102449	1012	0.778835	1028	16	31	0.000109859	1012	0.563864	995	-17
8681	0.0001024	1013	0.824175	1057	44	5425	0.000109186	1013	0.566358	998	-15
79646	0.000102316	1014	0.665626	968	-46	9374	0.000108741	1014	0.833766	1126	112
98	0.00010223	1015	0.665775	969	-46	2184	0.000108502	1015	0.633766	1023	8
8813	0.000102197	1016	0.66471	966	-50	2632	0.000108477	1016	0.788494	1105	89
51102	0.000102197	1017	0.834977	1064	47	56848	0.00010789	1017	0.761401	1087	70
1355	0.000102186	1018	0.658252	963	-55	2592	0.000105158	1018	0.646268	1029	11
128	0.000101869	1019	0.827746	1059	40	3706	0.000104794	1019	0.595274	1012	-7
1621	0.00010129	1020	0.686174	980	-40	8424	0.00010412	1020	0.480877	954	-66
10331	0.000100718	1021	0.68209	977	-44	1159	0.000104083	1021	0.477429	950	-71
10965	0.000100526	1022	0.873441	1103	81	10622	0.000103394	1022	0.62253	1019	-3
80854	0.000100414	1023	0.724451	999	-24	271	0.000102181	1023	0.546222	987	-36
35	0.000100361	1024	0.682167	978	-46	6303	0.000102023	1024	0.499482	966	-58
763	0.00010035	1025	0.735342	1010	-15	2879	0.000101616	1025	0.488387	961	-64
79796	9.86011e-05	1026	0.823258	1056	30	4191	0.000100536	1026	0.573251	1002	-24
5146	9.80126e-05	1027	0.678595	976	-51	144245	0.000100348	1027	0.527127	980	-47
5319	9.7823e-05	1028	0.841597	1072	44	411	9.98473e-05	1028	0.522381	975	-53
2821	9.70664e-05	1029	0.727375	1003	-26	55501	9.96135e-05	1029	0.49357	963	-66
5167	9.56867e-05	1030	0.837238	1068	38	3945	9.95865e-05	1030	0.582749	1004	-26
2356	9.42747e-05	1031	0.795411	1041	10	1503	9.9414e-05	1031	0.511742	970	-61
5211	9.4225e-05	1032	0.726119	1002	-30	2356	9.87089e-05	1032	0.698254	1062	30
26229	9.32339e-05	1033	0.711049	994	-39	15	9.75375e-05	1033	0.509783	968	-65
1553	9.27923e-05	1034	0.713659	995	-39	3242	9.70598e-05	1034	0.585895	1006	-28
2582	9.2432e-05	1035	0.762196	1018	-17	2997	9.62286e-05	1035	0.535855	984	-51
251	9.1281e-05	1036	0.689877	982	-54	4842	9.61497e-05	1036	0.771835	1094	58
55276	9.12174e-05	1037	0.819868	1052	15	124975	9.53339e-05	1037	0.813953	1120	83
1789	9.0667e-05	1038	0.88468	1107	69	8692	9.52814e-05	1038	0.51162	969	-69
2947	9.05761e-05	1039	0.710524	993	-46	23556	9.52812e-05	1039	0.56451	996	-43
145226	9.0182e-05	1040	0.78398	1033	-7	4594	9.5245e-05	1040	0.638025	1026	-14
23729	8.90864e-05	1041	0.725056	1001	-40	8760	9.44825e-05	1041	0.653822	1033	-8
197258	8.85995e-05	1042	0.729998	1006	-36	26289	9.24209e-05	1042	0.590846	1010	-32
8566	8.85677e-05	1043	0.852758	1081	38	3158	9.17392e-05	1043	0.653661	1032	-11
1549	8.79994e-05	1044	0.729465	1005	-39	1586	9.15522e-05	1044	0.563614	994	-50
2327	8.77044e-05	1045	0.701801	984	-61	10423	9.03852e-05	1045	0.660686	1039	-6
9489	8.74634e-05	1046	0.704069	986	-60	23193	8.83436e-05	1046	0.77133	1093	47
3158	8.68808e-05	1047	0.732159	1008	-39	284098	8.82932e-05	1047	0.66115	1040	-7
29906	8.67441e-05	1048	0.828949	1060	12	9536	8.8197e-05	1048	0.693693	1059	11
25973	8.57358e-05	1049	0.708144	989	-60	160851	8.78629e-05	1049	0.550917	990	-59
318	8.53055e-05	1050	0.810069	1048	-2	2880	8.74264e-05	1050	0.549517	988	-62
29785	8.47617e-05	1051	0.710332	992	-59	3292	8.71436e-05	1051	0.664103	1043	-8
9488	8.44091e-05	1052	0.752527	1016	-36	10056	8.63981e-05	1052	0.549641	989	-63
1807	8.41724e-05	1053	0.996294	1189	136	84649	8.52321e-05	1053	0.81592	1121	68
3631	8.27427e-05	1054	0.773327	1025	-29	23590	8.42263e-05	1054	0.56015	992	-62
9107	8.25333e-05	1055	0.863237	1092	37	1548	8.41771e-05	1055	0.617617	1018	-37
5438	8.18547e-05	1056	0.908885	1126	70	4247	8.39878e-05	1056	0.881479	1144	88
4758	8.16359e-05	1057	0.741692	1012	-45	23475	8.37815e-05	1057	0.573406	1003	-54
64600	8.12234e-05	1058	0.907933	1125	67	10195	8.32904e-05	1058	0.570515	1001	-57
2328	8.12113e-05	1059	0.72294	998	-61	8372	8.23414e-05	1059	0.566385	999	-60
80146	8.11818e-05	1060	0.724576	1000	-60	55798	8.20716e-05	1060	0.633629	1022	-38
3033	8.02798e-05	1061	0.885458	1108	47	64816	7.89031e-05	1061	0.710096	1071	10
126129	7.96999e-05	1062	0.850373	1078	16	57818	7.87914e-05	1062	0.657338	1035	-27
9380	7.96183e-05	1063	0.856644	1085	22	2512	7.7823e-05	1063	0.586544	1007	-56
883	7.9517e-05	1064	0.73011	1007	-57	410	7.75494e-05	1064	0.624837	1020	-44
1632	7.88827e-05	1065	0.747291	1013	-52	64409	7.7133e-05	1065	0.628657	1021	-44
412	7.85785e-05	1066	0.789468	1036	-30	122481	7.64701e-05	1066	0.669753	1050	-16
56894	7.85592e-05	1067	0.813667	1049	-18	23127	7.52423e-05	1067	0.600004	1014	-53
64132	7.85217e-05	1068	0.761098	1017	-51	2531	7.51169e-05	1068	0.617222	1017	-51
1576	7.78684e-05	1069	0.862708	1091	22	55870	7.46752e-05	1069	0.716926	1073	4
1312	7.68743e-05	1070	0.855693	1083	13	339221	7.35412e-05	1070	0.636432	1024	-46
2673	7.58566e-05	1071	0.821678	1053	-18	64425	7.27735e-05	1071	0.791894	1107	36
5430	7.51398e-05	1072	0.937212	1146	74	2132	7.26226e-05	1072	0.662432	1042	-30
5160	7.32712e-05	1073	0.776625	1026	-47	118672	7.09965e-05	1073	0.647234	1030	-43
247	7.29718e-05	1074	0.868845	1098	24	51071	7.09832e-05	1074	0.682952	1054	-20
954	7.1695e-05	1075	0.777063	1027	-48	30834	7.08935e-05	1075	0.803681	1115	40
130589	7.07524e-05	1076	0.805608	1045	-31	2530	7.05432e-05	1076	0.708248	1069	-7
4598	7.07006e-05	1077	0.765378	1019	-58	51733	6.93859e-05	1077	0.772662	1095	18
29085	7.0382e-05	1078	0.912536	1131	53	3291	6.93451e-05	1078	0.643116	1027	-51
134147	7.03581e-05	1079	0.791009	1037	-42	5138	6.92177e-05	1079	0.666321	1046	-33
5333	7.01953e-05	1080	0.833098	1063	-17	3422	6.89928e-05	1080	0.787244	1104	24
122622	6.98648e-05	1081	0.831104	1061	-20	3295	6.87619e-05	1081	0.684591	1055	-26
2876	6.94508e-05	1082	0.768379	1021	-61	64132	6.83167e-05	1082	0.671269	1051	-31
9588	6.93973e-05	1083	0.787765	1035	-48	80270	6.78296e-05	1083	0.721709	1075	-8
1588	6.92189e-05	1084	0.770191	1022	-62	5209	6.74489e-05	1084	0.742216	1082	-2
30834	6.87824e-05	1085	0.964844	1167	82	10	6.67132e-05	1085	0.657404	1036	-49
1586	6.82691e-05	1086	0.822675	1055	-31	4837	6.66082e-05	1086	0.700414	1063	-23
4141	6.80472e-05	1087	0.803697	1044	-43	8277	6.63738e-05	1087	0.869291	1142	55
2134	6.79723e-05	1088	0.768036	1020	-68	248	6.61371e-05	1088	0.64482	1028	-60
5168	6.77538e-05	1089	0.770439	1023	-66	7841	6.53912e-05	1089	0.65195	1031	-58
5291	6.71183e-05	1090	0.784652	1034	-56	1584	6.53462e-05	1090	0.971254	1182	92
10654	6.68846e-05	1091	0.835614	1066	-25	7389	6.50695e-05	1091	0.66745	1047	-44
79695	6.65833e-05	1092	0.816899	1050	-42	112483	6.48461e-05	1092	0.668966	1049	-43
11128	6.62424e-05	1093	0.97611	1174	81	2271	6.43125e-05	1093	0.939762	1168	75
438	6.59395e-05	1094	0.802274	1043	-51	10400	6.3808e-05	1094	0.660113	1037	-57
11112	6.52931e-05	1095	0.822215	1054	-41	23483	6.37071e-05	1095	0.660636	1038	-57
253558	6.49612e-05	1096	0.886641	1110	14	8776	6.29326e-05	1096	0.708919	1070	-26
5277	6.49166e-05	1097	0.793088	1039	-58	318	6.23712e-05	1097	0.786799	1103	6
23761	6.47182e-05	1098	0.868672	1097	-1	196883	6.21367e-05	1098	0.889582	1146	48
57016	6.45971e-05	1099	0.839725	1070	-29	55902	6.17693e-05	1099	0.905231	1152	53
1158	6.32231e-05	1100	0.783223	1031	-69	251	6.17186e-05	1100	0.667605	1048	-52
5424	6.29273e-05	1101	0.869391	1099	-2	79796	6.13843e-05	1101	0.718594	1074	-27
23498	6.19452e-05	1102	0.792037	1038	-64	84720	6.08356e-05	1102	0.673189	1052	-50
5959	6.01593e-05	1103	0.872322	1102	-1	1757	6.06729e-05	1103	0.779104	1100	-3
427	6.0085e-05	1104	0.817718	1051	-53	221	6.06658e-05	1104	0.792573	1108	4
1040	5.96362e-05	1105	0.863459	1093	-12	51540	6.06116e-05	1105	0.966107	1179	74
137964	5.94684e-05	1106	0.835484	1065	-41	10455	6.00211e-05	1106	0.694963	1060	-46
5372	5.90795e-05	1107	0.954529	1159	52	39	5.9836e-05	1107	0.797562	1111	4
8833	5.83725e-05	1108	0.846751	1075	-33	5330	5.94404e-05	1108	0.777381	1099	-9
5019	5.76507e-05	1109	0.860192	1089	-20	5917	5.85857e-05	1109	0.685198	1056	-53
2822	5.75748e-05	1110	0.807129	1046	-64	9388	5.83567e-05	1110	0.770196	1091	-19
79586	5.73816e-05	1111	0.875934	1105	-6	27306	5.78358e-05	1111	0.700772	1064	-47
55798	5.62519e-05	1112	0.889394	1112	0	125061	5.77158e-05	1112	0.960068	1176	64
4023	5.54219e-05	1113	0.84817	1077	-36	54363	5.74305e-05	1113	0.703371	1066	-47
55512	5.5368e-05	1114	0.857939	1087	-27	9	5.72588e-05	1114	0.708109	1068	-46
3294	5.50744e-05	1115	0.980975	1177	62	374378	5.6568e-05	1115	0.738928	1080	-35
10588	5.3077e-05	1116	0.897016	1117	1	4249	5.65559e-05	1116	0.697115	1061	-55
2058	5.30478e-05	1117	0.825756	1058	-59	3705	5.64602e-05	1117	0.925549	1162	45
9739	5.2847e-05	1118	0.900384	1119	1	438	5.63763e-05	1118	0.802467	1114	-4
5336	5.25834e-05	1119	0.902932	1120	1	4122	5.61604e-05	1119	0.705331	1067	-52
10825	5.05412e-05	1120	0.854959	1082	-38	150763	5.61398e-05	1120	0.776235	1098	-22
6697	5.00972e-05	1121	0.84235	1073	-48	5226	5.58155e-05	1121	0.723642	1076	-45
64768	4.93806e-05	1122	0.837931	1069	-53	5436	5.53956e-05	1122	0.907774	1155	33
8818	4.89588e-05	1123	0.86702	1096	-27	283208	5.53713e-05	1123	0.813295	1119	-4
53630	4.8574e-05	1124	0.864559	1094	-30	1371	5.50641e-05	1124	0.712885	1072	-52
242	4.77341e-05	1125	0.84426	1074	-51	5198	5.41096e-05	1125	0.744802	1083	-42
28976	4.73215e-05	1126	0.851264	1079	-47	1581	5.24517e-05	1126	0.740287	1081	-45
191	4.69576e-05	1127	0.891901	1113	-14	9514	5.09571e-05	1127	0.802035	1113	-14
11041	4.69341e-05	1128	0.872168	1101	-27	9054	5.08686e-05	1128	0.730769	1078	-50
10768	4.64333e-05	1129	0.894041	1114	-15	8942	5.07884e-05	1129	0.80866	1116	-13
39	4.54483e-05	1130	0.92934	1141	11	10941	5.07034e-05	1130	0.765974	1090	-40
29880	4.50461e-05	1131	0.992313	1186	55	7054	5.05966e-05	1131	0.757997	1085	-46
2875	4.49745e-05	1132	0.973002	1172	40	54995	5.05366e-05	1132	0.899519	1150	18
5337	4.47433e-05	1133	0.85817	1088	-45	9227	4.97891e-05	1133	0.772945	1096	-37
63917	4.4202e-05	1134	0.904887	1122	-12	5805	4.87745e-05	1134	0.76302	1088	-46
8694	4.41667e-05	1135	0.933062	1143	8	216	4.78145e-05	1135	0.885285	1145	10
160851	4.39789e-05	1136	0.857521	1086	-50	2272	4.70895e-05	1136	0.765185	1089	-47
761	4.36617e-05	1137	0.952826	1158	21	80896	4.68936e-05	1137	0.83168	1124	-13
8760	4.22133e-05	1138	0.93503	1144	6	50484	4.65793e-05	1138	0.915088	1160	22
594	4.15437e-05	1139	0.91899	1135	-4	5498	4.6347e-05	1139	0.832116	1125	-14
5351	4.13695e-05	1140	0.963752	1166	26	57016	4.61628e-05	1140	0.848436	1131	-9
80339	4.06816e-05	1141	0.940097	1150	9	5631	4.58441e-05	1141	0.842598	1129	-12
2326	4.02625e-05	1142	0.871735	1100	-42	33	4.55714e-05	1142	0.78035	1102	-40
8639	4.00813e-05	1143	0.966295	1168	25	645	4.52818e-05	1143	0.773425	1097	-46
5740	4.00084e-05	1144	0.874604	1104	-40	79586	4.46213e-05	1144	0.84878	1132	-12
51071	3.9625e-05	1145	0.914003	1132	-13	2952	4.4486e-05	1145	0.800343	1112	-33
8707	3.86336e-05	1146	0.917492	1134	-12	2524	4.15689e-05	1146	0.938969	1167	21
51601	3.79657e-05	1147	0.879998	1106	-41	10380	4.12777e-05	1147	0.809714	1117	-30
1543	3.72701e-05	1148	0.923023	1138	-10	1594	4.09338e-05	1148	0.790109	1106	-42
1609	3.68138e-05	1149	0.886068	1109	-40	63917	4.0513e-05	1149	0.838296	1127	-22
3081	3.61103e-05	1150	0.895173	1116	-34	2762	4.03702e-05	1150	0.893374	1147	-3
81537	3.57172e-05	1151	0.902963	1121	-30	7371	4.00149e-05	1151	0.858844	1139	-12
8871	3.47184e-05	1152	0.961876	1163	11	37	3.94479e-05	1152	0.794828	1110	-42
1608	3.46642e-05	1153	0.894817	1115	-38	7367	3.81987e-05	1153	0.845069	1130	-23
131965	3.28466e-05	1154	0.989812	1181	27	160428	3.79964e-05	1154	0.853282	1134	-20
55650	3.26524e-05	1155	0.909759	1128	-27	337876	3.79106e-05	1155	0.894744	1148	-7
55501	3.25089e-05	1156	0.900307	1118	-38	8443	3.77713e-05	1156	0.858787	1138	-18
1635	3.22368e-05	1157	0.919042	1136	-21	1621	3.61353e-05	1157	0.90665	1153	-4
4357	3.14925e-05	1158	0.955192	1160	2	26330	3.43719e-05	1158	0.907342	1154	-4
283209	3.12862e-05	1159	0.910175	1129	-30	6487	3.40174e-05	1159	0.840603	1128	-31
55217	3.09933e-05	1160	0.911394	1130	-30	2938	3.36133e-05	1160	0.871735	1143	-17
9	3.08247e-05	1161	0.92184	1137	-24	53947	3.35431e-05	1161	0.980124	1184	23
50515	2.91871e-05	1162	0.91408	1133	-29	4245	3.32876e-05	1162	0.915552	1161	-1
10905	2.91474e-05	1163	0.928508	1140	-23	3620	3.29742e-05	1163	0.861417	1140	-23
3029	2.86299e-05	1164	0.95161	1157	-7	54938	3.25456e-05	1164	0.854234	1135	-29
4677	2.70566e-05	1165	0.925971	1139	-26	5147	3.17633e-05	1165	0.858543	1137	-28
3290	2.69706e-05	1166	0.93753	1147	-19	222	3.13395e-05	1166	0.997998	1191	25
157506	2.60499e-05	1167	0.981892	1178	11	26873	3.10326e-05	1167	0.966324	1180	13
1716	2.52983e-05	1168	0.971731	1170	2	250	3.02552e-05	1168	0.854877	1136	-32
60490	2.49657e-05	1169	0.938172	1148	-21	129807	2.93571e-05	1169	0.912529	1158	-11
1503	2.48585e-05	1170	0.961994	1164	-6	1572	2.91518e-05	1170	0.863868	1141	-29
26301	2.47426e-05	1171	0.95676	1161	-10	5223	2.8741e-05	1171	0.964844	1178	7
55699	2.37615e-05	1172	0.940022	1149	-23	4257	2.78505e-05	1172	0.912121	1157	-15
8529	2.34899e-05	1173	0.943192	1151	-22	50614	2.76193e-05	1173	0.927692	1164	-9
5153	2.3289e-05	1174	0.986836	1180	6	197258	2.72518e-05	1174	0.914054	1159	-15
146664	2.27583e-05	1175	0.945035	1152	-23	5151	2.7115e-05	1175	0.927641	1163	-12
125981	2.19728e-05	1176	0.951262	1156	-20	64781	2.59231e-05	1176	0.999124	1192	16
8706	2.19215e-05	1177	0.979838	1176	-1	53630	2.51087e-05	1177	0.94804	1169	-8
121278	2.15632e-05	1178	0.973127	1173	-5	7390	2.47798e-05	1178	0.903966	1151	-27
135152	2.07489e-05	1179	0.990329	1183	4	29785	2.42034e-05	1179	0.895606	1149	-30
57038	1.98311e-05	1180	0.957062	1162	-18	79644	2.33144e-05	1180	0.90872	1156	-24
5837	1.95031e-05	1181	0.990788	1184	3	10331	2.32138e-05	1181	0.973893	1183	2
57134	1.90887e-05	1182	0.972191	1171	-11	81537	2.21142e-05	1182	0.936137	1166	-16
2617	1.89242e-05	1183	0.963081	1165	-18	3141	2.11942e-05	1183	0.949027	1170	-13
5860	1.86191e-05	1184	0.970595	1169	-15	1573	2.10731e-05	1184	0.99479	1189	5
1854	1.8426e-05	1185	0.978925	1175	-10	2589	2.04318e-05	1185	0.9816	1185	0
4524	1.65294e-05	1186	0.984098	1179	-7	6120	1.90896e-05	1186	0.961352	1177	-9
5293	1.45797e-05	1187	0.997618	1191	4	10825	1.8517e-05	1187	0.993673	1188	1
4048	1.29249e-05	1188	0.992177	1185	-3	84992	1.84261e-05	1188	0.95887	1175	-13
1645	1.18188e-05	1189	0.9972	1190	1	1579	1.80783e-05	1189	0.955572	1173	-16
4669	1.17165e-05	1190	0.995336	1188	-2	79087	1.78179e-05	1190	0.954386	1171	-19
6799	1.16619e-05	1191	0.99031	1182	-9	53343	1.67071e-05	1191	0.98894	1187	-4
7407	1.06976e-05	1192	0.99786	1192	0	51706	1.44974e-05	1192	0.968921	1181	-11
1Entrez Gene ID: The common genes in the global gene-metabolite graph and GSE3325.
2p-Value: The p-value from a two-tailed t-test on the expression values of the gene between two phenotypes.
3Rank Difference: The difference between the rank of topological weight and the rank of p-value.

## Sheet: Table S9
Table S9: The topological weight of genes from DRW-GM on GSE32269.
Benign-PCA						PCA-Mets
Entrez Gene ID1	Topological Weight from DRW-GM	Rank of Topological Weight	p-Value2	Rank of p-Value	Rank Difference3	Entrez Gene ID	Topological Weight from DRW-GM	Rank of Topological Weight	p-Value	Rank of p-Value	Rank Difference
212	0.00418606	1	2.55014e-19	1	0	4023	0.00402854	1	4.79544e-15	1	0
2328	0.00376827	2	1.46341e-17	2	0	6799	0.00352188	2	2.90221e-13	2	0
55	0.00367534	3	7.40071e-17	3	0	6817	0.00326958	3	2.30846e-12	3	0
80896	0.00357783	4	1.26219e-16	4	0	5142	0.00304479	4	1.61887e-11	4	0
383	0.0035681	5	4.04032e-16	6	1	445329	0.00300508	5	2.02992e-11	5	0
760	0.0035361	6	2.57389e-16	5	-1	6818	0.00300508	6	2.02992e-11	6	0
759	0.00330666	7	2.74418e-15	7	0	55	0.00297308	7	4.87808e-11	7	0
7389	0.00322445	8	5.92956e-15	8	0	18	0.0029326	8	9.05279e-08	27	19
5305	0.00308921	9	3.66417e-14	10	1	7298	0.00284251	9	1.11161e-10	8	-1
5293	0.00304293	10	2.69346e-14	9	-1	3251	0.00283035	10	6.80544e-10	11	1
2954	0.00300276	11	4.26954e-14	11	0	4860	0.0027149	11	1.93873e-06	54	43
113	0.00273588	12	8.33702e-13	12	0	55703	0.00271183	12	3.08037e-10	9	-3
5330	0.00271012	13	9.18771e-13	13	0	10020	0.00267262	13	4.05166e-10	10	-3
8525	0.00268787	14	1.07189e-12	14	0	4129	0.00262448	14	7.8037e-10	12	-2
445329	0.00262808	15	1.86166e-12	15	0	2618	0.00255254	15	1.29454e-09	13	-2
6818	0.00262808	16	1.86166e-12	16	0	6652	0.00254364	16	5.23739e-09	15	-1
5498	0.0026262	17	2.27806e-12	17	0	5281	0.0023469	17	4.56435e-09	14	-3
23305	0.00259026	18	5.51567e-12	18	0	2053	0.00229678	18	7.24488e-09	16	-2
8611	0.00248783	19	1.17212e-11	19	0	7172	0.00223543	19	1.29654e-08	17	-2
8875	0.00244546	20	2.96357e-11	21	1	113	0.00222553	20	1.65373e-08	18	-2
978	0.00242963	21	1.55684e-10	26	5	2744	0.00220697	21	4.92062e-08	25	4
5336	0.00241694	22	1.89046e-11	20	-2	1789	0.00218111	22	2.08194e-08	19	-3
4860	0.00237634	23	4.52313e-08	64	41	290	0.00215874	23	3.04349e-08	20	-3
669	0.00231924	24	7.82394e-11	22	-2	5238	0.002141	24	4.81756e-08	24	0
4023	0.0022574	25	9.64153e-11	23	-2	9791	0.00210433	25	3.35339e-08	21	-4
6309	0.00225317	26	1.14448e-10	24	-2	6611	0.00210371	26	0.000170805	134	108
955	0.00220906	27	1.56312e-10	27	0	51302	0.0020884	27	3.83951e-08	22	-5
6817	0.00220571	28	1.45198e-10	25	-3	2952	0.00207051	28	4.54226e-08	23	-5
353	0.00220516	29	1.46582e-09	36	7	30	0.00203827	29	1.06585e-07	28	-1
51109	0.00220213	30	2.6708e-10	29	-1	6241	0.00203219	30	7.97059e-08	26	-4
9374	0.00217692	31	2.51446e-10	28	-3	2766	0.00196548	31	1.11452e-07	29	-2
4351	0.00212266	32	6.38723e-10	32	0	55750	0.0019409	32	1.3212e-07	30	-2
6799	0.00211575	33	3.67258e-10	30	-3	5048	0.00193574	33	1.34802e-07	31	-2
8395	0.00208943	34	1.1031e-09	33	-1	3081	0.00191223	34	1.6611e-07	32	-2
4122	0.00206909	35	6.2452e-10	31	-4	1718	0.0019119	35	7.61789e-07	42	7
2762	0.00205035	36	1.28336e-09	34	-2	4837	0.00190651	36	1.76709e-07	33	-3
51181	0.00199521	37	2.20593e-09	37	0	1376	0.00190059	37	2.83846e-07	35	-2
5152	0.00199364	38	1.33074e-09	35	-3	6342	0.00188541	38	2.23762e-07	34	-4
4191	0.00198003	39	5.48352e-09	41	2	22934	0.00184343	39	3.56463e-07	36	-3
5831	0.00194722	40	1.69339e-08	55	15	1629	0.00183407	40	5.13777e-07	38	-2
240	0.00191437	41	5.74538e-09	42	1	6472	0.00180921	41	1.71549e-06	53	12
5283	0.00190973	42	3.20393e-09	38	-4	22978	0.00180877	42	2.60659e-05	94	52
2746	0.00189817	43	6.16426e-09	43	0	97	0.00180546	43	3.99286e-07	37	-6
6652	0.00189673	44	9.07729e-09	47	3	440	0.0017948	44	6.45602e-06	70	26
6448	0.00188187	45	4.30882e-09	39	-6	8394	0.00179229	45	6.37554e-07	39	-6
9453	0.00187893	46	7.98068e-09	46	0	4144	0.0017522	46	2.76949e-06	61	15
2822	0.00186938	47	4.71873e-09	40	-7	5330	0.001741	47	7.38258e-07	41	-6
2729	0.00185868	48	1.04324e-08	50	2	23590	0.0017287	48	7.34693e-07	40	-8
8867	0.00185229	49	6.78876e-09	44	-5	7296	0.00172292	49	8.23072e-07	44	-5
2744	0.00184289	50	1.41974e-06	111	61	5283	0.00171818	50	8.20834e-07	43	-7
1718	0.0018424	51	4.75404e-08	65	14	1312	0.00171716	51	1.18029e-06	48	-3
4282	0.00184048	52	1.94203e-08	57	5	220	0.00170942	52	1.16953e-06	47	-5
4258	0.0018354	53	6.9753e-09	45	-8	2328	0.00169165	53	9.96175e-07	45	-8
7298	0.0018329	54	9.17944e-09	48	-6	51109	0.00169107	54	1.55003e-06	51	-3
8801	0.00182118	55	1.68205e-08	54	-1	3939	0.00168785	55	1.24418e-06	49	-6
124583	0.00180627	56	9.9623e-09	49	-7	6609	0.00168558	56	1.11335e-06	46	-10
9334	0.0017827	57	1.15374e-08	51	-6	2762	0.00168421	57	1.50843e-06	50	-7
53343	0.00176283	58	1.52599e-08	53	-5	11313	0.00165684	58	2.73268e-06	60	2
56913	0.00175749	59	1.47505e-08	52	-7	120227	0.00164704	59	1.56951e-06	52	-7
22934	0.00175736	60	1.81689e-08	56	-4	8564	0.00164079	60	2.03113e-06	56	-4
31	0.0017491	61	2.76071e-08	58	-3	3631	0.00161093	61	2.13337e-06	57	-4
3417	0.00174526	62	2.7881e-08	59	-3	5168	0.00160637	62	2.01569e-06	55	-7
4832	0.00174241	63	1.01884e-07	74	11	6448	0.00160574	63	2.22033e-06	58	-5
221	0.00173959	64	2.88458e-08	60	-4	203	0.0016033	64	2.49511e-06	59	-5
10327	0.00173533	65	5.80434e-08	68	3	100	0.00159834	65	1.95659e-05	85	20
686	0.0017292	66	8.84086e-08	71	5	6723	0.00159326	66	0.0114705	320	254
3101	0.00172609	67	6.34456e-08	69	2	10714	0.00157825	67	3.36314e-06	63	-4
2526	0.00171049	68	2.91046e-08	61	-7	8630	0.00157781	68	3.96434e-06	66	-2
440	0.00168995	69	1.45525e-05	161	92	57016	0.0015732	69	3.93409e-06	65	-4
65220	0.00168821	70	3.84686e-08	62	-8	55790	0.00156985	70	3.25596e-06	62	-8
8802	0.00168081	71	7.1556e-08	70	-1	27232	0.00154561	71	3.0166e-05	99	28
210	0.00167752	72	4.52063e-08	63	-9	8613	0.00153926	72	4.53061e-06	69	-3
220	0.00167264	73	5.7547e-08	67	-6	124583	0.00153839	73	3.99576e-06	67	-6
7108	0.00167257	74	4.84686e-08	66	-8	8644	0.00153596	74	3.65288e-06	64	-10
2806	0.00166226	75	2.31597e-05	174	99	1592	0.00151792	75	4.13263e-06	68	-7
1892	0.00162775	76	1.07677e-07	75	-1	217	0.00151272	76	7.41796e-05	115	39
1371	0.00161903	77	1.1482e-07	76	-1	10965	0.00149437	77	0.000172965	136	59
1786	0.00159516	78	1.5554e-07	78	0	4953	0.00149424	78	0.000598994	173	95
7468	0.00159266	79	1.01826e-07	73	-6	4907	0.00146888	79	0.000425916	163	84
8644	0.00158697	80	8.8603e-08	72	-8	1786	0.00146706	80	7.36734e-06	71	-9
55361	0.00154824	81	1.56251e-07	79	-2	3707	0.00145872	81	7.47585e-06	72	-9
97	0.00154672	82	1.34959e-07	77	-5	6715	0.00144689	82	7.48424e-06	73	-9
762	0.00153912	83	2.27164e-07	83	0	56603	0.00144126	83	7.76011e-06	74	-9
2982	0.00153562	84	1.73168e-07	80	-4	9249	0.00141663	84	1.08221e-05	77	-7
1375	0.00153441	85	2.95839e-07	85	0	1645	0.00141638	85	9.64801e-06	75	-10
27090	0.00152256	86	2.11457e-07	81	-5	1503	0.0014135	86	1.0163e-05	76	-10
54187	0.00151237	87	1.28711e-06	110	23	4351	0.00141155	87	2.41713e-05	91	4
2181	0.00150486	88	4.01618e-07	89	1	79888	0.00140575	88	1.4377e-05	81	-7
2739	0.00149997	89	3.28912e-07	87	-2	271	0.00140122	89	1.24373e-05	78	-11
6342	0.0014993	90	2.19945e-07	82	-8	427	0.00139145	90	1.3123e-05	80	-10
5238	0.00149109	91	4.62613e-07	90	-1	5095	0.00138345	91	1.2531e-05	79	-12
54904	0.00148047	92	3.23921e-07	86	-6	7167	0.00136671	92	1.79714e-05	82	-10
80025	0.00147352	93	2.95008e-07	84	-9	6820	0.00135891	93	0.00129566	202	109
203	0.00146437	94	3.92501e-07	88	-6	5437	0.00135251	94	2.19174e-05	87	-7
191	0.00143832	95	4.7177e-07	91	-4	760	0.00135212	95	1.90436e-05	84	-11
5742	0.0014273	96	6.83588e-07	96	0	8877	0.00133863	96	2.22177e-05	88	-8
9249	0.00142555	97	5.46586e-07	94	-3	10400	0.00133854	97	1.82173e-05	83	-14
10965	0.00142451	98	9.69137e-07	102	4	54904	0.00133595	98	2.09543e-05	86	-12
847	0.0014207	99	4.87446e-07	93	-6	7083	0.00133002	99	2.22601e-05	89	-10
5095	0.00141933	100	4.86704e-07	92	-8	205	0.00132622	100	2.433e-05	92	-8
51302	0.0014055	101	5.65439e-07	95	-6	5860	0.00132379	101	2.72027e-05	96	-5
55256	0.00138971	102	7.15804e-07	98	-4	1119	0.00131726	102	2.59036e-05	93	-9
1040	0.00138823	103	6.85682e-07	97	-6	80896	0.00131623	103	2.67451e-05	95	-8
58478	0.00138672	104	9.46312e-07	101	-3	2512	0.00130703	104	2.34082e-05	90	-14
4831	0.00137573	105	4.4743e-06	131	26	5352	0.00130491	105	2.8054e-05	97	-8
1645	0.00136938	106	8.23989e-07	99	-7	9061	0.00130287	106	0.00019527	139	33
27430	0.00136692	107	2.14601e-06	117	10	383	0.00130139	107	0.000356062	156	49
10930	0.00136298	108	1.06245e-06	105	-3	1543	0.00129973	108	2.91369e-05	98	-10
63917	0.00136104	109	9.299e-07	100	-9	4199	0.00129365	109	3.73775e-05	101	-8
2053	0.00135134	110	1.04584e-06	104	-6	275	0.00128216	110	6.06103e-05	112	2
2327	0.00134562	111	1.04233e-06	103	-8	5730	0.00127974	111	3.13391e-05	100	-11
272	0.00134509	112	1.21944e-06	109	-3	8854	0.00126933	112	5.52359e-05	109	-3
29880	0.00134395	113	1.13727e-06	106	-7	8869	0.0012617	113	3.98442e-05	104	-9
51809	0.00133624	114	1.20105e-06	108	-6	64324	0.00126104	114	3.87863e-05	103	-11
2879	0.00133604	115	1.15608e-06	107	-8	5305	0.00125088	115	5.45914e-05	107	-8
18	0.00133469	116	2.64067e-05	179	63	5138	0.00125049	116	4.11193e-05	105	-11
223	0.00133061	117	4.28543e-06	130	13	9926	0.00124938	117	3.76321e-05	102	-15
6419	0.00132804	118	1.56049e-06	112	-6	6675	0.00123032	118	5.50164e-05	108	-10
1629	0.00131027	119	2.34841e-06	118	-1	79717	0.00122751	119	4.56428e-05	106	-13
5836	0.00130398	120	1.68819e-06	113	-7	53	0.00122416	120	8.53355e-05	119	-1
2618	0.00130243	121	2.10374e-06	116	-5	3633	0.00121658	121	5.63967e-05	110	-11
9582	0.00130112	122	2.011e-06	115	-7	8525	0.00120222	122	5.6984e-05	111	-11
6675	0.0012959	123	1.96371e-06	114	-9	3155	0.00119768	123	6.52025e-05	113	-10
23600	0.00127951	124	2.35196e-06	119	-5	224	0.001197	124	0.000993671	186	62
5160	0.00127924	125	2.44109e-06	120	-5	80146	0.00118231	125	6.57844e-05	114	-11
1376	0.0012709	126	4.48177e-06	132	6	5236	0.0011755	126	8.88291e-05	121	-5
5832	0.00126571	127	3.05283e-06	122	-5	1788	0.00117418	127	8.18042e-05	118	-9
10858	0.00126247	128	3.42161e-06	124	-4	3712	0.0011696	128	7.62621e-05	116	-12
9380	0.00126169	129	4.50226e-06	133	4	2710	0.00116057	129	0.000151579	131	2
9061	0.00125926	130	1.77327e-05	167	37	2180	0.00115911	130	0.00025591	148	18
645	0.00125114	131	2.81976e-06	121	-10	55650	0.00115831	131	8.06516e-05	117	-14
549	0.00124134	132	4.27646e-06	128	-4	8942	0.0011567	132	8.55602e-05	120	-12
51540	0.00123695	133	4.64933e-06	134	1	10993	0.00115498	133	0.000259782	149	16
26275	0.0012366	134	4.06161e-06	125	-9	3422	0.00115183	134	0.000106106	124	-10
3735	0.00123656	135	3.2256e-06	123	-12	384	0.0011501	135	0.00123479	199	64
114049	0.00123338	136	4.1857e-06	126	-10	52	0.00114783	136	0.00015981	132	-4
10170	0.00122709	137	4.23345e-06	127	-10	790	0.00114472	137	0.000117141	126	-11
2203	0.00122535	138	9.97486e-06	153	15	3052	0.00114439	138	8.98465e-05	122	-16
4842	0.00122244	139	3.05174e-05	186	47	56913	0.00114161	139	9.08683e-05	123	-16
1548	0.00122038	140	4.27709e-06	129	-11	29880	0.001123	140	0.000113171	125	-15
8564	0.00121305	141	4.96298e-06	136	-5	1375	0.00112061	141	0.000172686	135	-6
100	0.00121278	142	2.12929e-05	171	29	1431	0.00111938	142	0.00100856	188	46
5313	0.00121066	143	7.61217e-06	144	1	1374	0.00111778	143	0.000176759	137	-6
3145	0.00120955	144	4.73555e-06	135	-9	50	0.0011164	144	0.00110808	195	51
2730	0.00120169	145	9.15054e-06	151	6	5033	0.00110979	145	0.000149932	130	-15
6241	0.00119972	146	6.05536e-06	137	-9	1727	0.00110611	146	0.000122593	127	-19
384	0.00119242	147	1.77248e-05	166	19	223	0.00110506	147	0.00195065	229	82
95	0.00119031	148	7.06619e-06	141	-7	65220	0.00109842	148	0.000146465	129	-19
2026	0.00118818	149	7.45606e-06	143	-6	8974	0.00109781	149	0.000165446	133	-16
2805	0.00118637	150	0.00313706	371	221	2879	0.0010932	150	0.000136886	128	-22
3633	0.00118589	151	6.56159e-06	138	-13	6120	0.00108526	151	0.000177174	138	-13
5427	0.00117974	152	8.24185e-06	147	-5	10327	0.0010781	152	0.00243465	240	88
7358	0.00117897	153	6.8739e-06	140	-13	9374	0.00107004	153	0.000411341	161	8
875	0.00117441	154	4.10132e-05	196	42	64781	0.0010634	154	0.000198431	140	-14
2591	0.00117058	155	6.63212e-06	139	-16	231	0.00106038	155	0.0192985	368	213
10020	0.00116925	156	8.82461e-06	149	-7	5331	0.00105969	156	0.000199603	141	-15
1632	0.00116778	157	8.85136e-06	150	-7	107	0.00105816	157	0.000242911	147	-10
2944	0.00115973	158	7.41845e-06	142	-16	79087	0.00104301	158	0.000211115	142	-16
27232	0.00115967	159	0.000234631	250	91	6470	0.00104283	159	0.000933349	185	26
35	0.00115817	160	8.20235e-06	145	-15	8824	0.0010397	160	0.000214785	144	-16
1635	0.00115196	161	8.24076e-06	146	-15	833	0.00103968	161	0.000211641	143	-18
1312	0.00115181	162	1.07597e-05	155	-7	957	0.00103934	162	0.000241544	146	-16
3704	0.00115015	163	1.24614e-05	157	-6	4758	0.00103532	163	0.000219799	145	-18
9517	0.00114325	164	8.40024e-06	148	-16	8867	0.00102918	164	0.000263149	150	-14
270	0.00114194	165	9.91319e-06	152	-13	10623	0.00102645	165	0.000319638	153	-12
1543	0.0011404	166	9.99255e-06	154	-12	26	0.00102327	166	0.000312944	152	-14
6611	0.00113509	167	8.5562e-05	217	50	5424	0.00101523	167	0.000343923	154	-13
501	0.00113496	168	0.000318855	266	98	2590	0.00101227	168	0.00026963	151	-17
224	0.00113376	169	4.36026e-05	199	30	79814	0.0010043	169	0.0335951	419	250
6391	0.00112468	170	2.84532e-05	183	13	5433	0.00100412	170	0.000384037	159	-11
2937	0.00112408	171	0.000154924	235	64	956	0.00100378	171	0.000505936	169	-2
1374	0.00112288	172	2.06331e-05	170	-2	1806	0.000999745	172	0.0814104	501	329
55454	0.00112227	173	1.27084e-05	158	-15	8833	0.000997543	173	0.000359543	157	-16
4830	0.0011199	174	6.26277e-05	208	34	54	0.000991145	174	0.000579274	172	-2
10400	0.0011104	175	1.18517e-05	156	-19	29968	0.000990283	175	0.0432301	444	269
3631	0.00110794	176	1.27142e-05	159	-17	11282	0.00098636	176	0.000362042	158	-18
65985	0.00110324	177	1.30465e-05	160	-17	5426	0.00098465	177	0.000442215	164	-13
2235	0.00110208	178	1.70256e-05	165	-13	22929	0.00098107	178	0.000423566	162	-16
262	0.001099	179	1.58704e-05	163	-16	10390	0.000978399	179	0.000753228	182	3
54344	0.00108621	180	1.54366e-05	162	-18	8540	0.000977401	180	0.000354464	155	-25
1806	0.00108453	181	0.000259069	254	73	2203	0.000974449	181	0.00146128	213	32
55699	0.0010802	182	1.61063e-05	164	-18	7366	0.000973702	182	0.000385542	160	-22
4128	0.00107837	183	3.44571e-05	192	9	4842	0.000964778	183	0.000664456	176	-7
8277	0.00107452	184	2.89493e-05	184	0	247	0.000959018	184	0.000463098	165	-19
47	0.00107019	185	4.85032e-05	201	16	2026	0.000957667	185	0.000520719	170	-15
8877	0.0010637	186	3.27808e-05	190	4	669	0.00095545	186	0.00052422	171	-15
6240	0.00106317	187	2.47643e-05	177	-10	53343	0.000952212	187	0.000465364	166	-21
833	0.00106138	188	1.9557e-05	168	-20	51540	0.000946255	188	0.000708419	179	-9
5445	0.00106125	189	1.98783e-05	169	-20	5167	0.000944739	189	0.000922341	184	-5
8228	0.00106025	190	2.17827e-05	172	-18	36	0.000941413	190	0.000494221	167	-23
5153	0.00105931	191	2.25641e-05	173	-18	5743	0.000940566	191	0.000702948	178	-13
10434	0.00105618	192	3.18066e-05	188	-4	56267	0.0009355	192	0.000500197	168	-24
64781	0.00105456	193	2.71053e-05	181	-12	55361	0.000926047	193	0.000614243	174	-19
3615	0.0010488	194	2.42773e-05	175	-19	955	0.000922431	194	0.000631383	175	-19
3028	0.00104522	195	2.71625e-05	182	-13	51084	0.000915257	195	0.000748911	181	-14
8394	0.00104448	196	5.29239e-05	204	8	2806	0.000913466	196	0.0754946	493	297
6307	0.00104114	197	2.95694e-05	185	-12	4846	0.000910234	197	0.00104031	191	-6
8540	0.00103954	198	2.46148e-05	176	-22	2729	0.000902782	198	0.00136331	206	8
4249	0.00103809	199	2.49083e-05	178	-21	4282	0.000902155	199	0.00450286	267	68
11226	0.001035	200	2.68522e-05	180	-20	79709	0.000896259	200	0.000686602	177	-23
8869	0.00103411	201	3.07666e-05	187	-14	10352	0.000890573	201	0.000720841	180	-21
56994	0.00102081	202	4.14375e-05	197	-5	6309	0.000875762	202	0.00089208	183	-19
6470	0.00101599	203	0.000240655	252	49	759	0.000869006	203	0.00100986	189	-14
23590	0.00101201	204	3.25411e-05	189	-15	6240	0.000868129	204	0.00113936	196	-8
51227	0.00101168	205	3.37786e-05	191	-14	471	0.000866582	205	0.00119564	198	-7
33	0.00101037	206	3.61196e-05	193	-13	4522	0.000863991	206	0.00135328	205	-1
1606	0.00100333	207	3.76981e-05	194	-13	586	0.000859871	207	0.143617	571	364
51292	0.000999801	208	3.8791e-05	195	-13	8622	0.000859374	208	0.00102368	190	-18
7083	0.000998757	209	4.19713e-05	198	-11	10998	0.000856704	209	0.00137583	208	-1
2628	0.000996986	210	0.000214697	248	38	10858	0.000855218	210	0.00142379	211	1
5422	0.000993408	211	5.6326e-05	207	-4	56623	0.000854873	211	0.00110255	194	-17
683	0.000987721	212	5.14396e-05	202	-10	27087	0.000852126	212	0.00108654	193	-19
5208	0.000984449	213	5.57502e-05	205	-8	9517	0.000850625	213	0.00100054	187	-26
5425	0.000982744	214	6.28751e-05	209	-5	27034	0.00084524	214	0.00105138	192	-22
51380	0.000979009	215	0.00105022	323	108	51380	0.000837487	215	0.00730225	296	81
5332	0.00097801	216	5.27776e-05	203	-13	3417	0.000834755	216	0.00138028	209	-7
586	0.000977725	217	0.00530646	405	188	58478	0.000833973	217	0.00126866	201	-16
4507	0.000974298	218	4.84787e-05	200	-18	2746	0.000833876	218	0.00144173	212	-6
271	0.00097384	219	5.61339e-05	206	-13	2617	0.000832586	219	0.00116547	197	-22
2571	0.000966801	220	0.00203573	347	127	1890	0.000831733	220	0.374765	747	527
427	0.000959975	221	6.42242e-05	210	-11	6716	0.000823896	221	0.00125301	200	-21
10714	0.00095704	222	8.19643e-05	216	-6	51292	0.000822265	222	0.00134238	203	-19
4843	0.000957027	223	0.000471504	287	64	2954	0.000820222	223	0.00141047	210	-13
32	0.000956367	224	9.8217e-05	221	-3	644	0.000817653	224	0.00135257	204	-20
4953	0.000954305	225	9.40827e-05	220	-5	64080	0.000815008	225	0.934044	945	720
6697	0.000950924	226	7.7239e-05	214	-12	5422	0.0008142	226	0.00179499	224	-2
1576	0.000945392	227	8.76512e-05	218	-9	6480	0.000813409	227	0.00136443	207	-20
3295	0.000945376	228	0.000128681	229	1	3612	0.000811588	228	0.0172878	357	129
3712	0.000943844	229	7.1323e-05	212	-17	5160	0.000811467	229	0.00152684	215	-14
5373	0.000939766	230	0.000131942	231	1	246721	0.000810817	230	0.00188099	226	-4
5048	0.000938623	231	6.90336e-05	211	-20	35	0.00081077	231	0.00150249	214	-17
3155	0.00093234	232	8.85227e-05	219	-13	5372	0.000810059	232	0.00352977	258	26
3074	0.000930269	233	0.000493842	290	57	2593	0.000807871	233	0.00156421	216	-17
4758	0.000929902	234	7.61706e-05	213	-21	27010	0.000803347	234	0.00170148	221	-13
1633	0.000929574	235	0.000234221	249	14	10588	0.000802385	235	0.00166268	219	-16
4199	0.000929482	236	0.000333672	269	33	5427	0.000802328	236	0.00197897	230	-6
2523	0.000925322	237	0.000107094	226	-11	6419	0.000799104	237	0.00172819	223	-14
2683	0.000924946	238	0.000111889	227	-11	51181	0.000793804	238	0.00194023	228	-10
51520	0.000924803	239	8.00017e-05	215	-24	6301	0.000791914	239	0.0016366	217	-22
205	0.0009248	240	0.000102542	224	-16	4258	0.000791906	240	0.0016646	220	-20
387893	0.000923979	241	0.000100764	223	-18	54107	0.000791144	241	0.00216952	235	-6
4846	0.000914318	242	0.000732501	309	67	4249	0.000789589	242	0.00165533	218	-24
11313	0.000908292	243	0.000146214	234	-9	1371	0.000788698	243	0.00171661	222	-21
4048	0.000906135	244	9.87851e-05	222	-22	2632	0.000787811	244	0.00191408	227	-17
79053	0.000901276	245	0.000102991	225	-20	219	0.000787569	245	0.0287574	397	152
27349	0.000900746	246	0.000129767	230	-16	3162	0.00078499	246	0.00444529	266	20
57171	0.000898003	247	0.00016281	237	-10	5211	0.000783736	247	0.00220848	237	-10
221823	0.000896743	248	0.000126034	228	-20	768	0.000782851	248	0.00205021	232	-16
7086	0.000895885	249	0.000182742	238	-11	5213	0.000781619	249	0.00224726	239	-10
226	0.000891607	250	0.000205801	245	-5	1555	0.000781602	250	0.00213425	233	-17
50	0.00089094	251	0.000315124	265	14	3376	0.000776406	251	0.00184232	225	-26
5625	0.000890005	252	0.00013553	233	-19	4200	0.00077474	252	0.00245534	241	-11
2673	0.000882478	253	0.000132785	232	-21	51082	0.000774496	253	0.00253534	244	-9
10993	0.000880608	254	0.000274423	257	3	9380	0.000773362	254	0.00326572	252	-2
130	0.00087806	255	0.000198458	241	-14	23464	0.000771026	255	0.00253135	243	-12
51056	0.000868499	256	0.0167664	486	230	2194	0.000770608	256	0.941178	949	693
5430	0.000863475	257	0.0002035	244	-13	4833	0.000769249	257	0.00587758	284	27
50814	0.000861137	258	0.000157518	236	-22	79868	0.000764842	258	0.00202785	231	-27
1584	0.000859912	259	0.000195362	240	-19	51477	0.000762093	259	0.00219182	236	-23
51084	0.00085969	260	0.000208285	246	-14	2589	0.000760503	260	0.0021354	234	-26
30	0.000859241	261	0.00038937	279	18	8818	0.000758321	261	0.00223473	238	-23
55224	0.000855453	262	0.000183025	239	-23	126	0.000755532	262	0.00290098	248	-14
3251	0.000853456	263	0.00132971	333	70	11320	0.000739755	263	0.00274808	245	-18
3162	0.000848562	264	0.000484694	289	25	29925	0.000739561	264	0.00337135	253	-11
5291	0.000838041	265	0.000202978	243	-22	10667	0.000739506	265	0.00249027	242	-23
763	0.00083519	266	0.000323382	267	1	9583	0.00073318	266	0.00299113	250	-16
79709	0.000834833	267	0.000201877	242	-25	5143	0.000733011	267	0.00289217	246	-21
2947	0.000834683	268	0.000212037	247	-21	55907	0.000731347	268	0.00434386	263	-5
109	0.000832177	269	0.000281145	260	-9	5834	0.00072797	269	0.00291903	249	-20
1555	0.000830009	270	0.000249738	253	-17	81849	0.000724707	270	0.00310223	251	-19
8681	0.000827312	271	0.000331395	268	-3	2987	0.000723475	271	0.00345479	256	-15
1118	0.000825575	272	0.00119531	328	56	51809	0.000723246	272	0.00290049	247	-25
55870	0.00082439	273	0.000281469	261	-12	549	0.00071954	273	0.00350131	257	-16
6888	0.0008237	274	0.000336677	270	-4	57171	0.000713377	274	0.00399071	261	-13
5162	0.000823437	275	0.000268783	255	-20	5144	0.000713118	275	0.00340591	254	-21
64324	0.000820931	276	0.000291692	263	-13	3067	0.000712099	276	0.00654304	288	12
51	0.000820179	277	0.000272011	256	-21	1743	0.000706503	277	0.0039483	260	-17
22845	0.000819772	278	0.000364859	275	-3	587	0.000702445	278	0.523774	811	533
57107	0.000819714	279	0.000236516	251	-28	2327	0.000700923	279	0.00342615	255	-24
411	0.00081355	280	0.000337494	271	-9	23396	0.000699845	280	0.00505889	271	-9
3795	0.000806998	281	0.000280103	258	-23	54187	0.000699807	281	0.00529404	275	-6
6483	0.000806667	282	0.000397875	282	0	3614	0.000698715	282	0.00440176	265	-17
5372	0.000806618	283	0.000521003	293	10	3074	0.000697601	283	0.0108486	315	32
5148	0.000805259	284	0.000280295	259	-25	10797	0.000695582	284	0.00525876	274	-10
51451	0.000803651	285	0.000352209	272	-13	9489	0.000688169	285	0.00381948	259	-26
159	0.000802659	286	0.000285161	262	-24	221823	0.000683779	286	0.00458746	268	-18
8942	0.000798456	287	0.000395931	281	-6	3284	0.000679481	287	0.00719422	293	6
54884	0.00079793	288	0.000297529	264	-24	4191	0.000677194	288	0.00533345	276	-12
79017	0.000794851	289	0.00583726	411	122	5290	0.000675281	289	0.0042847	262	-27
314	0.000790912	290	0.000436724	284	-6	2805	0.000675212	290	0.535026	817	527
10402	0.000790474	291	0.000424652	283	-8	159	0.000672169	291	0.00439987	264	-27
1719	0.000787315	292	0.000453648	285	-7	2271	0.000669844	292	0.00794534	300	8
8879	0.000783884	293	0.000382925	277	-16	1854	0.000666346	293	0.00493489	270	-23
9562	0.000783084	294	0.000356596	274	-20	501	0.000666301	294	0.144823	575	281
10682	0.000781124	295	0.00046331	286	-9	7389	0.000665644	295	0.00537986	279	-16
10667	0.000779829	296	0.00035603	273	-23	686	0.000661461	296	0.0179989	361	65
5426	0.000779686	297	0.00051063	291	-6	6484	0.000661197	297	0.00475717	269	-28
56848	0.000775783	298	0.000638816	302	4	55798	0.000660508	298	0.00534843	277	-21
1152	0.000773295	299	0.000379939	276	-23	60487	0.000657083	299	0.00550112	280	-19
23127	0.000771704	300	0.000387154	278	-22	5136	0.000653649	300	0.00555279	282	-18
10905	0.000771594	301	0.000395402	280	-21	5321	0.000653445	301	0.00875141	303	2
56623	0.000763022	302	0.000514406	292	-10	11226	0.000651214	302	0.00524314	272	-30
51111	0.000761414	303	0.000538941	294	-9	2098	0.000651212	303	0.00525483	273	-30
4833	0.000761376	304	0.00252817	358	54	5277	0.000649653	304	0.00535084	278	-26
23464	0.000759596	305	0.00159719	339	34	6821	0.000647198	305	0.00569162	283	-22
10455	0.000759441	306	0.000597374	298	-8	65985	0.000646963	306	0.00551031	281	-25
4121	0.000754428	307	0.000471989	288	-19	2982	0.000641734	307	0.00621922	286	-21
84172	0.000753909	308	0.00063006	301	-7	2820	0.000640372	308	0.013044	333	25
55703	0.000751418	309	0.000646455	304	-5	2937	0.000639506	309	0.0169821	355	46
8630	0.000742268	310	0.00071928	307	-3	56994	0.000638209	310	0.00792418	299	-11
1103	0.000734831	311	0.000573934	295	-16	9487	0.000632364	311	0.00634918	287	-24
2710	0.000733326	312	0.00145058	337	25	1716	0.000630679	312	0.00674624	291	-21
1544	0.000732191	313	0.000828489	313	0	55501	0.000630655	313	0.00606909	285	-28
8372	0.00073087	314	0.00058852	296	-18	123876	0.000625352	314	0.0065731	289	-25
1159	0.000730383	315	0.000591489	297	-18	348158	0.000625352	315	0.0065731	290	-25
1638	0.000729826	316	0.000602129	299	-17	262	0.000623044	316	0.00874186	302	-14
5033	0.000728798	317	0.000720105	308	-9	64425	0.000622925	317	0.00881205	305	-12
189	0.000728235	318	0.00487878	400	82	1644	0.000620177	318	0.319446	705	387
10825	0.000727404	319	0.000615046	300	-19	8985	0.000619821	319	0.0078698	297	-22
5209	0.000725934	320	0.000802233	311	-9	316	0.000619245	320	0.0110748	317	-3
1592	0.000722746	321	0.00063889	303	-18	8836	0.000618806	321	0.00728755	295	-26
3035	0.0007218	322	0.00064935	305	-17	9588	0.000617472	322	0.00720728	294	-28
9926	0.000718201	323	0.00067103	306	-17	2058	0.000615974	323	0.00694036	292	-31
23530	0.000710288	324	0.00352551	381	57	683	0.00061561	324	0.0617405	477	153
5143	0.000706538	325	0.000858456	314	-11	3098	0.000613344	325	0.0295805	400	75
5557	0.000706053	326	0.00109134	324	-2	3163	0.000612688	326	0.0183208	364	38
2132	0.000705998	327	0.000799058	310	-17	128	0.000609505	327	0.0129496	332	5
5860	0.000705306	328	0.000936725	318	-10	114049	0.000605722	328	0.00839047	301	-27
3067	0.000704135	329	0.00275685	362	33	8277	0.000601441	329	0.0105577	313	-16
6901	0.000700978	330	0.000802994	312	-18	2683	0.00060137	330	0.00945453	308	-22
10007	0.000700646	331	0.000910479	316	-15	7468	0.000601213	331	0.00878971	304	-27
51763	0.000695397	332	0.000886832	315	-17	2882	0.000600294	332	0.00791905	298	-34
8382	0.000694935	333	0.00501693	402	69	2052	0.000593192	333	0.0106992	314	-19
10201	0.000693334	334	0.00510049	403	69	4357	0.000592431	334	0.00904213	306	-28
1583	0.000691038	335	0.000995907	319	-16	1549	0.000590474	335	0.00943649	307	-28
54363	0.000690819	336	0.000929341	317	-19	84172	0.00059014	336	0.0115373	322	-14
8898	0.000687881	337	0.00172598	341	4	1738	0.000588978	337	0.0110001	316	-21
9487	0.000687528	338	0.00143634	336	-2	80025	0.000587354	338	0.00959864	309	-29
587	0.000685483	339	0.10813	636	297	3705	0.000584901	339	0.0118587	324	-15
6646	0.00068286	340	0.0023662	354	14	3101	0.000584884	340	0.0373763	431	91
2946	0.00068244	341	0.00101955	321	-20	10606	0.000584567	341	0.0104539	312	-29
8836	0.000682343	342	0.0010277	322	-20	55312	0.000581681	342	0.014242	338	-4
6389	0.00068093	343	0.00276674	364	21	7372	0.000580059	343	0.0211735	374	31
5805	0.000680097	344	0.00116219	326	-18	95	0.000578054	344	0.0171384	356	12
8692	0.000679686	345	0.000997812	320	-25	11332	0.000575454	345	0.329661	713	368
2799	0.000676193	346	0.00113309	325	-21	9107	0.000571416	346	0.0113407	319	-27
1565	0.000673627	347	0.00126123	331	-16	5091	0.000571282	347	0.010402	311	-36
6390	0.000670244	348	0.00308914	370	22	1737	0.000569702	348	0.0114756	321	-27
8560	0.000666313	349	0.00124692	330	-19	79695	0.000569575	349	0.0102567	310	-39
7371	0.000663678	350	0.00137862	335	-15	314	0.000569117	350	0.0124019	327	-23
2529	0.000663342	351	0.00118104	327	-24	79017	0.000566826	351	0.0229487	379	28
5917	0.000662552	352	0.00119644	329	-23	23659	0.000566387	352	0.0211677	373	21
7263	0.000661574	353	0.00129048	332	-21	2752	0.000563266	353	0.0244189	382	29
768	0.00065805	354	0.0020102	345	-9	55870	0.000561317	354	0.0122007	326	-28
2952	0.000654705	355	0.00135722	334	-21	5425	0.000560973	355	0.0143871	340	-15
11282	0.00065233	356	0.00156363	338	-18	2585	0.000560728	356	0.0116653	323	-33
2820	0.000645999	357	0.00458122	392	35	763	0.000560707	357	0.0127278	330	-27
4190	0.00064268	358	0.00536917	406	48	2953	0.000560235	358	0.0111757	318	-40
1854	0.000640091	359	0.00161788	340	-19	1565	0.000556994	359	0.0133047	334	-25
5424	0.000633592	360	0.00230439	353	-7	10941	0.000551037	360	0.0124394	328	-32
246721	0.000633316	361	0.00218571	351	-10	54981	0.000550747	361	0.0119278	325	-36
4598	0.000632991	362	0.00175587	343	-19	5130	0.000548281	362	0.0133891	336	-26
8871	0.000632539	363	0.00197618	344	-19	3615	0.000546288	363	0.0154073	348	-15
7173	0.000631132	364	0.00236649	355	-9	6713	0.000544303	364	0.0127347	331	-33
1352	0.000627491	365	0.00173029	342	-23	30833	0.000544245	365	0.850867	919	554
60489	0.000627005	366	0.00210487	348	-18	8565	0.000543923	366	0.0124516	329	-37
58497	0.000625598	367	0.00216696	350	-17	1544	0.000542303	367	0.0152751	347	-20
23171	0.000622395	368	0.0058441	412	44	10170	0.000537198	368	0.0149103	343	-25
5319	0.000621777	369	0.00276103	363	-6	2948	0.000536507	369	0.0135823	337	-32
10390	0.000619605	370	0.00405546	386	16	64768	0.000535924	370	0.0133491	335	-35
10941	0.000613812	371	0.00211953	349	-22	23600	0.000535571	371	0.0150662	345	-26
2329	0.000611355	372	0.00202878	346	-26	38	0.000534777	372	0.0159939	350	-22
5130	0.000607062	373	0.00247183	356	-17	259230	0.000534147	373	0.0201754	371	-2
79814	0.000606415	374	0.00340355	377	3	9060	0.000533024	374	0.109309	536	162
124	0.000602282	375	0.00341237	378	3	33	0.000531249	375	0.014275	339	-36
9536	0.00060102	376	0.00249216	357	-19	9739	0.000530286	376	0.0157453	349	-27
2512	0.000599387	377	0.00228278	352	-25	8898	0.000526616	377	0.0163892	353	-24
64087	0.000599007	378	0.00253054	359	-19	212	0.000525683	378	0.0150965	346	-32
259230	0.000597148	379	0.00306778	368	-11	1798	0.000525261	379	0.0168182	354	-25
1723	0.000594752	380	0.0028583	365	-15	3795	0.000524593	380	0.0147727	341	-39
1571	0.000594626	381	0.00359526	383	2	3145	0.000524269	381	0.0148601	342	-39
2023	0.000591449	382	0.00351265	380	-2	7368	0.000521228	382	0.0150355	344	-38
55568	0.000591148	383	0.00261393	360	-23	55256	0.000520425	383	0.0160847	351	-32
1890	0.000586357	384	0.0271856	529	145	7084	0.000519464	384	0.0174116	358	-26
6898	0.000585548	385	0.109751	639	254	6898	0.000515443	385	0.395257	761	376
80146	0.000584989	386	0.00267567	361	-25	79178	0.000515433	386	0.0162982	352	-34
10841	0.000584244	387	0.00409418	388	1	6839	0.000514937	387	0.0178624	359	-28
2597	0.000582544	388	0.00333202	375	-13	8681	0.000510447	388	0.0283477	394	6
8443	0.00058033	389	0.0035734	382	-7	5335	0.000510314	389	0.0182476	363	-26
11320	0.000579451	390	0.00331592	373	-17	1583	0.000505892	390	0.0199666	370	-20
2948	0.000578948	391	0.00296493	367	-24	9582	0.00050512	391	0.0180182	362	-29
3156	0.000577771	392	0.00333859	376	-16	1571	0.000501754	392	0.0216384	376	-16
874	0.00057514	393	0.00294759	366	-27	7263	0.000501432	393	0.0191027	365	-28
1717	0.000573841	394	0.00714925	431	37	883	0.000500195	394	0.0179056	360	-34
6484	0.000571572	395	0.00307624	369	-26	5742	0.000499195	395	0.0264497	389	-6
5286	0.000569643	396	0.0034337	379	-17	8396	0.000497281	396	0.0267374	390	-6
79717	0.000567192	397	0.00321495	372	-25	5351	0.000497196	397	0.0214373	375	-22
231	0.000564423	398	0.0199904	498	100	1576	0.000495234	398	0.0233013	380	-18
3052	0.000563762	399	0.00333059	374	-25	138050	0.000494506	399	0.0192098	367	-32
29922	0.00055856	400	0.020481	501	101	9945	0.000494317	400	0.0191955	366	-34
1841	0.000558422	401	0.00417523	389	-12	27430	0.000493657	401	0.086068	508	107
36	0.000556304	402	0.00391146	384	-18	10135	0.000493391	402	0.178452	609	207
29925	0.000556214	403	0.00591001	414	11	1584	0.000492595	403	0.0245244	383	-20
7378	0.000554342	404	0.050177	571	167	771	0.000491227	404	0.0225303	377	-27
81849	0.000553692	405	0.00462807	395	-10	1638	0.000487857	405	0.0198561	369	-36
81579	0.000553041	406	0.00561024	409	3	5322	0.000487764	406	0.0341577	421	15
6723	0.000552063	407	0.0355041	548	141	51601	0.000484851	407	0.0201953	372	-35
128	0.000550898	408	0.00702766	429	21	353	0.000484586	408	0.117805	547	139
9091	0.000550555	409	0.00392928	385	-24	10434	0.000483205	409	0.042261	442	33
10380	0.00055055	410	0.00408127	387	-23	3703	0.00048273	410	0.0227792	378	-32
8398	0.000550441	411	0.00576278	410	-1	5430	0.000481981	411	0.0280662	391	-20
8396	0.000549147	412	0.00876102	441	29	2181	0.000481239	412	0.0672631	482	70
2528	0.000548198	413	0.0046842	396	-17	65263	0.00048121	413	0.102731	527	114
5331	0.000544919	414	0.00459773	393	-21	1040	0.000479902	414	0.0233938	381	-33
56954	0.000543782	415	0.00586479	413	-2	23649	0.000475721	415	0.0289924	398	-17
27165	0.000543676	416	0.93807	958	542	1841	0.000473143	416	0.0261473	388	-28
5141	0.000537106	417	0.00492848	401	-16	51728	0.000472471	417	0.0303479	404	-13
79868	0.000535906	418	0.0044229	390	-28	115	0.000467736	418	0.031117	409	-9
5289	0.000535807	419	0.00451041	391	-28	10622	0.00046714	419	0.0317074	412	-7
25796	0.000535574	420	0.0173935	488	68	80308	0.000466298	420	0.0248228	384	-36
5435	0.00053525	421	0.00601025	416	-5	3030	0.000463066	421	0.0353901	426	5
6301	0.000532755	422	0.00461575	394	-28	8639	0.000461938	422	0.0299275	402	-20
2182	0.000531201	423	0.00923529	445	22	2272	0.000459408	423	0.02591	385	-38
644	0.000530177	424	0.00478471	397	-27	57804	0.000458861	424	0.0333017	418	-6
51477	0.000529997	425	0.00479257	398	-27	5287	0.00045768	425	0.0283357	393	-32
4677	0.000526766	426	0.00485471	399	-27	2946	0.000457561	426	0.0259881	386	-40
11332	0.000525967	427	0.0102689	453	26	4831	0.000457017	427	0.0765121	497	70
2941	0.000520438	428	0.00542148	407	-21	1548	0.000456493	428	0.0283833	395	-33
7167	0.000518858	429	0.00728532	433	4	8395	0.000455873	429	0.0375775	432	3
29071	0.000518426	430	0.00524023	404	-26	1594	0.000454347	430	0.0261003	387	-43
5147	0.000517195	431	0.00547066	408	-23	1787	0.000454164	431	0.0304024	405	-26
57818	0.000514397	432	0.00591614	415	-17	3988	0.00045296	432	0.0629262	479	47
4907	0.000514207	433	0.310475	759	326	56848	0.000449266	433	0.0332155	416	-17
55790	0.000510877	434	0.00696499	428	-6	3141	0.000448273	434	0.0295821	401	-33
1549	0.000510801	435	0.00645349	422	-13	8776	0.000448158	435	0.0312334	410	-25
53630	0.000508678	436	0.00629498	420	-16	952	0.000447999	436	0.244832	655	219
116285	0.000508656	437	0.00603731	417	-20	4548	0.000446443	437	0.0421112	441	4
6839	0.000508405	438	0.00732707	434	-4	29929	0.000446013	438	0.0281774	392	-46
6303	0.000507555	439	0.00606471	419	-20	8529	0.000443671	439	0.0284939	396	-43
3420	0.00050753	440	0.00847606	439	-1	5209	0.00044341	440	0.0318314	413	-27
5142	0.000507359	441	0.00669833	424	-17	3613	0.000442794	441	0.358236	732	291
8704	0.000506223	442	0.00706491	430	-12	2880	0.00044125	442	0.0292676	399	-43
55217	0.00050607	443	0.00603895	418	-25	55454	0.000441163	443	0.0348022	424	-19
5351	0.000505719	444	0.00738448	435	-9	79611	0.000439711	444	0.0332507	417	-27
1798	0.00050553	445	0.00689346	427	-18	47	0.000438388	445	0.271985	669	224
2548	0.000503521	446	0.037671	552	106	48	0.00043736	446	0.294073	687	241
2326	0.000501079	447	0.0063275	421	-26	27124	0.000437317	447	0.031543	411	-36
4248	0.000499581	448	0.00645694	423	-25	23305	0.000437201	448	0.0965996	520	72
8566	0.000499059	449	0.00725106	432	-17	6391	0.000437151	449	0.0528243	462	13
4129	0.000497197	450	0.0138265	475	25	5432	0.00043695	450	0.0406372	436	-14
594	0.00049622	451	0.0108613	458	7	34	0.000436892	451	0.0587049	473	22
410	0.000495816	452	0.00670408	425	-27	3735	0.000436179	452	0.0303037	403	-49
2880	0.000494597	453	0.00685402	426	-27	5373	0.000435937	453	0.0764179	496	43
6392	0.000493377	454	0.0191486	492	38	57107	0.000434324	454	0.0306511	406	-48
1595	0.000487939	455	0.0123941	464	9	54802	0.000433949	455	0.0308643	408	-47
1608	0.000487925	456	0.00767607	436	-20	23127	0.000433323	456	0.030845	407	-49
51727	0.000486655	457	0.0102678	452	-5	8309	0.000432119	457	0.0331649	415	-42
373156	0.000486367	458	0.00770454	437	-21	2222	0.000430044	458	0.0375972	433	-25
115	0.000485322	459	0.0100628	450	-9	3073	0.000429433	459	0.0983141	522	63
4942	0.000485085	460	0.0107142	457	-3	4882	0.000428897	460	0.0357659	427	-33
5236	0.00048445	461	0.00945539	447	-14	79587	0.000428595	461	0.0321289	414	-47
2949	0.000483025	462	0.00797475	438	-24	7378	0.000424614	462	0.401732	765	303
1553	0.000480899	463	0.00878509	442	-21	10678	0.000422387	463	0.035189	425	-38
4668	0.00047838	464	0.00895068	443	-21	2330	0.000421939	464	0.0339354	420	-44
5834	0.000477422	465	0.00851387	440	-25	5445	0.00042193	465	0.0343545	423	-42
2224	0.000476623	466	0.0150531	480	14	10558	0.000420918	466	0.0342057	422	-44
8612	0.000472626	467	0.0124852	466	-1	56922	0.000419964	467	0.0359857	428	-39
7296	0.000472592	468	0.0090521	444	-24	26873	0.000418723	468	0.0382049	434	-34
29072	0.000471819	469	0.0106862	456	-13	29922	0.000418214	469	0.105254	531	62
445	0.000469368	470	0.14175	667	197	1757	0.000417131	470	0.0417157	440	-30
1757	0.000469169	471	0.0279943	531	60	1593	0.000415096	471	0.0480127	456	-15
2938	0.000468168	472	0.00929546	446	-26	84720	0.000414075	472	0.0362015	429	-43
2632	0.000465532	473	0.012781	467	-6	51520	0.000412858	473	0.0365654	430	-43
3422	0.000464948	474	0.0134496	471	-3	8704	0.000407866	474	0.0435155	446	-28
3707	0.00046325	475	0.0109313	459	-16	4247	0.00040727	475	0.0564211	470	-5
132	0.000462217	476	0.0193076	493	17	2938	0.000405662	476	0.0398135	435	-41
23649	0.000462153	477	0.0135064	473	-4	6389	0.000405025	477	0.0687874	484	7
5338	0.000461815	478	0.0101455	451	-27	56954	0.000404694	478	0.0433498	445	-33
5145	0.00046081	479	0.00978635	449	-30	5557	0.000403964	479	0.0522905	461	-18
51268	0.000460685	480	0.0309979	538	58	6697	0.000403766	480	0.0467105	452	-28
7368	0.000460316	481	0.00966864	448	-33	6303	0.000403041	481	0.0410475	438	-43
9446	0.000456964	482	0.0104343	455	-27	116285	0.000402162	482	0.0411586	439	-43
1503	0.000456046	483	0.0103726	454	-29	2131	0.000400007	483	0.0410283	437	-46
7390	0.000454032	484	0.0170112	487	3	9562	0.000396773	484	0.0443659	450	-34
1789	0.00045324	485	0.0202888	500	15	57134	0.00039646	485	0.0426214	443	-42
2997	0.000451551	486	0.0109401	460	-26	8760	0.000395233	486	0.0469173	453	-33
26227	0.000450413	487	0.0124385	465	-22	5152	0.000392946	487	0.0447408	451	-36
1120	0.000447834	488	0.0132932	469	-19	200576	0.000391942	488	0.0435918	447	-41
2588	0.000446989	489	0.0111432	461	-28	4507	0.000390649	489	0.0441544	449	-40
7054	0.000445495	490	0.0113938	462	-28	6897	0.000390198	490	0.0439662	448	-42
63826	0.000444582	491	0.0247206	524	33	27306	0.000388919	491	0.0474173	455	-36
51074	0.000444385	492	0.0157419	481	-11	54578	0.000388437	492	0.047338	454	-38
4594	0.000443718	493	0.0139764	476	-17	8611	0.000387675	493	0.0584506	472	-21
1356	0.000441299	494	0.0116585	463	-31	3632	0.000385705	494	0.04821	458	-36
3099	0.000437551	495	0.0375512	550	55	204	0.000385402	495	0.0555213	465	-30
11238	0.000434853	496	0.0200948	499	3	978	0.000385291	496	0.162883	594	98
22978	0.000433332	497	0.715018	907	410	8694	0.000381079	497	0.0824545	502	5
22929	0.000433199	498	0.0159434	483	-15	56898	0.00037991	498	0.105907	532	34
5728	0.000430518	499	0.0297833	536	37	23193	0.000379312	499	0.0563873	469	-30
55304	0.000430361	500	0.0131155	468	-32	2329	0.000379247	500	0.0482001	457	-43
3029	0.00042804	501	0.0134733	472	-29	5332	0.000376039	501	0.0550187	464	-37
1160	0.000427654	502	0.0134296	470	-32	3423	0.000376015	502	0.0514322	460	-42
79611	0.000426714	503	0.0161702	484	-19	2678	0.000375927	503	0.0736226	490	-13
3373	0.000425788	504	0.0136906	474	-30	6483	0.000375788	504	0.0594165	475	-29
2222	0.000424827	505	0.0164891	485	-20	10201	0.000375456	505	0.149577	580	75
2940	0.000423915	506	0.0146726	479	-27	411	0.000374448	506	0.0536956	463	-43
8824	0.000422203	507	0.0143974	477	-30	55577	0.000373659	507	0.153316	584	77
6482	0.000422148	508	0.0210018	502	-6	873	0.000371816	508	0.0512355	459	-49
29929	0.000421148	509	0.017874	489	-20	23236	0.000369607	509	0.0580056	471	-38
7941	0.000419296	510	0.0146373	478	-32	1066	0.000367713	510	0.0559371	467	-43
1743	0.000416586	511	0.0193181	494	-17	3033	0.000367262	511	0.0867762	509	-2
4329	0.000415552	512	0.0180654	490	-22	5333	0.000366932	512	0.0592946	474	-38
4200	0.000414656	513	0.0537701	577	64	50487	0.000365423	513	0.0933661	514	1
9739	0.000414069	514	0.0193876	495	-19	10555	0.000364202	514	0.0558629	466	-48
218	0.000414021	515	0.0250138	525	10	11343	0.000363613	515	0.786544	896	381
230	0.0004136	516	0.0284938	532	16	221	0.000363379	516	0.0746077	492	-24
8702	0.000413263	517	0.0212055	503	-14	216	0.000362437	517	0.0953743	518	1
30833	0.000413154	518	0.880453	943	425	8790	0.000361569	518	0.0605255	476	-42
3032	0.000413109	519	0.038804	553	34	79644	0.000361566	519	0.0560103	468	-51
5096	0.000412204	520	0.0158068	482	-38	27090	0.000360031	520	0.0621449	478	-42
10622	0.000411078	521	0.0216343	505	-16	2730	0.000359862	521	0.118189	548	27
50940	0.000405992	522	0.019057	491	-31	23171	0.000357645	522	0.133235	562	40
5335	0.000403079	523	0.0198581	497	-26	51056	0.000356944	523	0.30988	700	177
1807	0.0003995	524	0.0400046	557	33	5208	0.000354817	524	0.065932	480	-44
27350	0.00039785	525	0.0223748	509	-16	5558	0.000354716	525	0.0783818	500	-25
2950	0.000395882	526	0.0195924	496	-30	7173	0.000352652	526	0.296465	691	165
1644	0.000395222	527	0.945628	959	432	5831	0.000348246	527	0.306424	699	172
10623	0.000395207	528	0.0254824	527	-1	443	0.000348136	528	0.219917	641	113
4522	0.000394217	529	0.0243211	522	-7	445	0.000348087	529	0.461106	789	260
5213	0.000393089	530	0.023993	516	-14	6390	0.00034689	530	0.110923	541	11
4144	0.000388982	531	0.0515771	574	43	210	0.000346288	531	0.0698995	485	-46
10135	0.00038798	532	0.0262972	528	-4	8702	0.000346026	532	0.070518	487	-45
7172	0.000387394	533	0.0218887	506	-27	10162	0.000344399	533	0.0853296	505	-28
957	0.00038542	534	0.0230806	512	-22	2944	0.000343682	534	0.0662632	481	-53
29968	0.000384005	535	0.0288038	533	-2	1491	0.000343456	535	0.222188	644	109
8818	0.000383915	536	0.0225656	511	-25	4843	0.000343234	536	0.109927	537	1
123876	0.000382748	537	0.0221241	507	-30	112	0.0003423	537	0.087246	510	-27
348158	0.000382748	538	0.0221241	508	-30	2940	0.000339867	538	0.0683737	483	-55
661	0.000382637	539	0.0290101	535	-4	2936	0.000338559	539	0.227716	647	108
56267	0.000382605	540	0.0215794	504	-36	412	0.000337439	540	0.0837521	504	-36
3081	0.000379753	541	0.0241226	518	-23	5291	0.000334968	541	0.0702568	486	-55
10587	0.000377909	542	0.0240379	517	-25	55627	0.000333704	542	0.0745152	491	-51
84890	0.000377645	543	0.0233201	513	-30	229	0.000333241	543	0.103886	529	-14
1788	0.000377562	544	0.0442859	560	16	51067	0.000332898	544	0.0705489	488	-56
5051	0.000377485	545	0.02253	510	-35	54363	0.00033202	545	0.072039	489	-56
7357	0.000375343	546	0.023447	514	-32	57818	0.000329939	546	0.0756579	494	-52
5279	0.000375193	547	0.0239813	515	-32	7108	0.000329192	547	0.0773358	498	-49
1579	0.000374235	548	0.024192	519	-29	5337	0.000327129	548	0.0763488	495	-53
6821	0.000374036	549	0.0252069	526	-23	29072	0.000324264	549	0.0856166	506	-43
79623	0.000373549	550	0.0246639	523	-27	5049	0.000321169	550	0.0781603	499	-51
6713	0.000371986	551	0.0243099	521	-30	9388	0.000321156	551	0.0896551	512	-39
3376	0.000370889	552	0.0242347	520	-32	8228	0.000319309	552	0.0830449	503	-49
22928	0.000370126	553	0.0305583	537	-16	5723	0.000317846	553	0.230992	648	95
217	0.000367258	554	0.118348	648	94	9563	0.000316384	554	0.12231	551	-3
790	0.00036716	555	0.0656545	595	40	2526	0.000316237	555	0.0857837	507	-48
290	0.000365841	556	0.490131	833	277	3157	0.000313527	556	0.0937013	516	-40
55627	0.000364752	557	0.0279722	530	-27	5214	0.000312708	557	0.106037	533	-24
9563	0.000364358	558	0.0953266	622	64	80347	0.000312432	558	0.0917105	513	-45
8309	0.000364331	559	0.0315054	541	-18	10157	0.000311588	559	0.173531	606	47
2752	0.000364104	560	0.0553462	579	19	3099	0.000309436	560	0.359604	734	174
1573	0.000361698	561	0.0321513	542	-19	54884	0.000306404	561	0.0880509	511	-50
2180	0.000361689	562	0.0530644	575	13	3295	0.000306174	562	0.152119	583	21
2137	0.00035938	563	0.0313757	540	-23	5297	0.000305672	563	0.100648	523	-40
1431	0.000356286	564	0.0765281	603	39	3628	0.000305307	564	0.127125	554	-10
5833	0.000354832	565	0.0310968	539	-26	8608	0.000304248	565	0.101161	525	-40
2617	0.000354254	566	0.0289096	534	-32	5320	0.000304054	566	0.154614	588	22
64080	0.000353175	567	0.0486679	569	2	5338	0.000302516	567	0.0934674	515	-52
79837	0.000352165	568	0.066829	596	28	272	0.00030168	568	0.104613	530	-38
27115	0.000352119	569	0.0332191	547	-22	3948	0.000301529	569	0.110516	538	-31
3988	0.000349745	570	0.0625308	588	18	2184	0.0003002	570	0.145219	577	7
55798	0.000345874	571	0.03958	556	-15	4121	0.000299943	571	0.0942214	517	-54
64768	0.000343856	572	0.0321826	543	-29	189	0.000299868	572	0.369986	743	171
1588	0.000343832	573	0.0326577	545	-28	64087	0.000299484	573	0.0968707	521	-52
767	0.00034378	574	0.051411	573	-1	3290	0.000298201	574	0.0958956	519	-55
51067	0.000342396	575	0.0325145	544	-31	5439	0.000297369	575	0.127987	557	-18
9791	0.00034229	576	0.032697	546	-30	230	0.00029736	576	0.13952	564	-12
178	0.000340158	577	0.0578521	580	3	1589	0.000296535	577	0.112457	542	-35
9060	0.000339065	578	0.234931	729	151	10587	0.000294641	578	0.103222	528	-50
8310	0.000338902	579	0.0389525	554	-25	27159	0.000294244	579	0.261295	664	85
34	0.000337297	580	0.0788931	605	25	23395	0.000289612	580	0.100694	524	-56
3294	0.000336451	581	0.0472945	567	-14	5223	0.00028904	581	0.110579	539	-42
9107	0.000335231	582	0.0655813	594	12	51706	0.000287822	582	0.102186	526	-56
8706	0.000335183	583	0.0392935	555	-28	26229	0.000287082	583	0.11298	543	-40
9420	0.000334799	584	0.036844	549	-35	2571	0.000285533	584	0.903651	934	350
443	0.000332883	585	0.104836	634	49	79837	0.000284055	585	0.154256	587	2
5210	0.000331194	586	0.047054	566	-20	2182	0.000284031	586	0.340191	720	134
57016	0.00033088	587	0.045544	562	-25	5198	0.000283769	587	0.121368	550	-37
8703	0.000330673	588	0.050859	572	-16	98	0.000283526	588	0.108123	535	-53
27034	0.000329809	589	0.0375949	551	-38	8693	0.000283479	589	0.107707	534	-55
7372	0.00032807	590	0.582755	861	271	8399	0.000282995	590	0.183832	615	25
80142	0.000327712	591	0.0417732	558	-33	5435	0.000281835	591	0.145417	578	-13
2936	0.000326843	592	0.736927	912	320	7054	0.000280434	592	0.110579	540	-52
51082	0.00032352	593	0.0533788	576	-17	6646	0.000279277	593	0.294758	688	95
956	0.000322341	594	0.087707	616	22	8875	0.000277573	594	0.279639	675	81
435	0.000321486	595	0.106471	635	40	1606	0.000276789	595	0.114591	545	-50
3418	0.00031939	596	0.0680298	598	2	1577	0.000276675	596	0.140456	566	-30
10654	0.000318401	597	0.0427188	559	-38	5336	0.000276649	597	0.124534	552	-45
9388	0.000316599	598	0.0484323	568	-30	4141	0.000276101	598	0.11359	544	-54
79695	0.000315718	599	0.044784	561	-38	4329	0.000274967	599	0.127687	556	-43
1787	0.000313931	600	0.0853708	612	12	10901	0.000274381	600	0.15129	582	-18
9227	0.000313292	601	0.0629056	590	-11	2876	0.00027329	601	0.116395	546	-55
2589	0.000311306	602	0.0468692	565	-37	2548	0.000272934	602	0.144517	574	-28
56922	0.000310705	603	0.0495114	570	-33	1352	0.000268639	603	0.120338	549	-54
4837	0.000310194	604	0.0458416	563	-41	7923	0.00026743	604	0.188653	618	14
23483	0.000308101	605	0.0465363	564	-41	5625	0.000267205	605	0.129394	559	-46
5432	0.000306576	606	0.0635728	591	-15	79143	0.00026584	606	0.153427	585	-21
2525	0.000305944	607	0.0612542	585	-22	8435	0.000265676	607	0.32962	712	105
8622	0.000304826	608	0.0541061	578	-30	3418	0.000265263	608	0.148868	579	-29
23396	0.000300166	609	0.114262	643	34	4967	0.000264682	609	0.144366	573	-36
5019	0.000298578	610	0.0585724	582	-28	191	0.000264518	610	0.129815	560	-50
5441	0.000298527	611	0.0690766	599	-12	9536	0.00026449	611	0.130038	561	-50
5151	0.000297949	612	0.0580834	581	-31	32	0.000263115	612	0.14168	568	-44
2593	0.000296185	613	0.0827571	608	-5	50515	0.000261634	613	0.125998	553	-60
29926	0.000295378	614	0.0871041	615	1	10825	0.00026103	614	0.127617	555	-59
53947	0.000291425	615	0.0640059	592	-23	2822	0.000260455	615	0.128456	558	-57
254531	0.000289922	616	0.103293	630	14	10007	0.000260378	616	0.135977	563	-53
5290	0.000288673	617	0.0586709	583	-34	8821	0.000260279	617	0.141354	567	-50
8613	0.000288205	618	0.083663	610	-8	83440	0.000259474	618	0.142382	569	-49
55577	0.000288147	619	0.335071	765	146	3704	0.000257679	619	0.258	661	42
54578	0.000287918	620	0.0611124	584	-36	622	0.000257258	620	0.290229	681	61
10840	0.000285923	621	0.0613328	586	-35	39	0.000253145	621	0.161904	592	-29
5106	0.000284038	622	0.0832855	609	-13	10768	0.00025291	622	0.14281	570	-52
10195	0.000283317	623	0.0614082	587	-36	5279	0.000252867	623	0.139564	565	-58
79586	0.000279255	624	0.0721814	600	-24	55512	0.000252557	624	0.145179	576	-48
239	0.000279084	625	0.0627733	589	-36	81579	0.000250397	625	0.240316	651	26
766	0.000275844	626	0.103607	632	6	130	0.000248678	626	0.186977	617	-9
84720	0.000275669	627	0.0647127	593	-34	6482	0.000248256	627	0.169489	601	-26
5230	0.000275543	628	0.0789309	606	-22	5153	0.000246949	628	0.157127	589	-39
4247	0.00027449	629	0.100827	627	-2	4677	0.000246209	629	0.143857	572	-57
5438	0.000273775	630	0.0891685	618	-12	7086	0.00024599	630	0.196053	621	-9
3628	0.000273621	631	0.0858586	613	-18	5106	0.000245846	631	0.180305	612	-19
5440	0.000273042	632	0.0898452	619	-13	4830	0.000244743	632	0.437979	779	147
5859	0.000272319	633	0.0673102	597	-36	5438	0.000242555	633	0.20083	624	-9
5434	0.000271984	634	0.0908308	621	-13	8802	0.000242371	634	0.183061	614	-20
229	0.000271524	635	0.123368	652	17	5051	0.000241093	635	0.150946	581	-54
55512	0.000266161	636	0.0773352	604	-32	7915	0.000239192	636	0.207226	628	-8
5298	0.000265641	637	0.0869758	614	-23	200316	0.000238417	637	0.161333	591	-46
55650	0.000265618	638	0.0723227	601	-37	1615	0.000237847	638	0.154092	586	-52
54981	0.000265187	639	0.072695	602	-37	11041	0.000237736	639	0.160519	590	-49
10449	0.000264605	640	0.179523	697	57	1635	0.000236861	640	0.168402	599	-41
5437	0.00026398	641	0.0986479	624	-17	2530	0.00023584	641	0.171759	605	-36
64425	0.000261234	642	0.101482	629	-13	5319	0.000235833	642	0.270876	667	25
64816	0.000258782	643	0.104359	633	-10	1573	0.000235445	643	0.193445	620	-23
2194	0.00025562	644	0.912674	952	308	55224	0.000235013	644	0.178121	608	-36
120227	0.000255465	645	0.0822835	607	-38	8527	0.000233285	645	0.163847	595	-50
3614	0.000254566	646	0.0877216	617	-29	23632	0.000232675	646	0.188661	619	-27
54	0.000251028	647	0.161796	686	39	8692	0.000231236	647	0.162071	593	-54
10157	0.000250396	648	0.207977	713	65	10195	0.000231125	648	0.166945	596	-52
6715	0.000249538	649	0.0852237	611	-38	26227	0.000231085	649	0.181539	613	-36
107	0.000249536	650	0.11454	644	-6	9869	0.000229474	650	0.186603	616	-34
23556	0.000247544	651	0.0905547	620	-31	53630	0.000229461	651	0.176324	607	-44
5138	0.000244418	652	0.10089	628	-24	4245	0.000228905	652	0.171215	604	-48
52	0.000243146	653	0.1755	693	40	2941	0.000228247	653	0.171129	603	-50
593	0.000243019	654	0.147956	672	18	10423	0.000228116	654	0.209199	631	-23
55907	0.000242097	655	0.494454	836	181	9415	0.000228102	655	0.167587	597	-58
51478	0.00024117	656	0.110956	640	-16	55217	0.000227858	656	0.167923	598	-58
3423	0.000239281	657	0.0991125	625	-32	9334	0.000226363	657	0.169999	602	-55
9869	0.000238706	658	0.118329	647	-11	3373	0.000225958	658	0.169258	600	-58
247	0.000238156	659	0.108279	637	-22	158	0.000223949	659	0.305789	697	38
275	0.000237048	660	0.444641	818	158	435	0.000222992	660	0.323271	706	46
5050	0.000236805	661	0.0961514	623	-38	5409	0.000221551	661	0.198594	622	-39
8985	0.000236731	662	0.119239	650	-12	60490	0.000221145	662	0.179277	611	-51
51102	0.000234558	663	0.232507	727	64	593	0.000220107	663	0.278626	673	10
5320	0.000234519	664	0.149917	674	10	1152	0.000219164	664	0.178978	610	-54
56603	0.00023366	665	0.0991645	626	-39	5631	0.000218362	665	0.210332	632	-33
5297	0.00023347	666	0.121202	651	-15	1807	0.000218215	666	0.215868	639	-27
771	0.000233073	667	0.161058	685	18	8382	0.00021769	667	0.547043	820	153
26229	0.000232432	668	0.112062	642	-26	79586	0.000217	668	0.208684	630	-38
7915	0.000231477	669	0.209261	716	47	5286	0.000215749	669	0.206976	627	-42
55229	0.000230714	670	0.10893	638	-32	5728	0.000215465	670	0.271067	668	-2
251	0.000229938	671	0.103531	631	-40	2628	0.000214859	671	0.945786	951	280
1716	0.000228995	672	0.111086	641	-31	10919	0.000214314	672	0.211364	633	-39
8399	0.000228392	673	0.159696	684	11	51703	0.000213683	673	0.606506	847	174
2678	0.000227605	674	0.162967	687	13	1723	0.000213178	674	0.212449	634	-40
3419	0.000227559	675	0.152182	675	0	4128	0.000209296	675	0.326159	707	32
8608	0.000227474	676	0.127235	658	-18	2947	0.000207845	676	0.202371	626	-50
27010	0.000226888	677	0.116074	646	-31	55304	0.000206673	677	0.199002	623	-54
3073	0.000226004	678	0.705419	902	224	2799	0.000205987	678	0.214203	635	-43
65263	0.000225952	679	0.869827	941	262	51451	0.000205464	679	0.225181	646	-33
57804	0.000224658	680	0.156471	677	-3	1356	0.000205028	680	0.200919	625	-55
1491	0.000223277	681	0.976912	966	285	6476	0.00020469	681	0.207805	629	-52
5167	0.000222742	682	0.194772	705	23	2135	0.000202823	682	0.217872	640	-42
10554	0.000222465	683	0.11866	649	-34	8566	0.000202579	683	0.220497	642	-41
952	0.000220966	684	0.139987	666	-18	767	0.000201929	684	0.242903	653	-31
3613	0.00022019	685	0.526199	844	159	5289	0.000201926	685	0.214243	636	-49
55501	0.0002192	686	0.115033	645	-41	246	0.000201663	686	0.233934	649	-37
219	0.000219104	687	0.545554	851	164	9420	0.000201517	687	0.215681	638	-49
2987	0.000218145	688	0.143562	669	-19	10554	0.00020028	688	0.214908	637	-51
6472	0.000216711	689	0.915999	953	264	8801	0.000200237	689	0.258818	663	-26
10919	0.000216088	690	0.14942	673	-17	10930	0.000199339	690	0.222441	645	-45
8803	0.00021505	691	0.263475	740	49	25796	0.000198128	691	0.331132	715	24
8760	0.000214489	692	0.124188	653	-39	5471	0.000196398	692	0.248876	658	-34
3163	0.000214424	693	0.335877	766	73	6392	0.000194816	693	0.387134	756	63
1545	0.000213973	694	0.131243	659	-35	2495	0.000193436	694	0.221003	643	-51
2052	0.000213839	695	0.197193	706	11	5833	0.000193426	695	0.243988	654	-41
51071	0.000213662	696	0.139512	665	-31	7360	0.000191409	696	0.240483	652	-44
2990	0.00021315	697	0.144392	670	-27	4190	0.000190241	697	0.291886	684	-13
2878	0.000212677	698	0.125558	655	-43	661	0.000188166	698	0.314031	703	5
6916	0.000212051	699	0.125332	654	-45	5836	0.000187161	699	0.248708	657	-42
10621	0.00021188	700	0.16884	691	-9	84890	0.000185756	700	0.277462	672	-28
23395	0.000210934	701	0.126177	656	-45	1621	0.000184984	701	0.279438	674	-27
51601	0.000209997	702	0.127097	657	-45	249	0.000184809	702	0.237948	650	-52
56898	0.000207837	703	0.158713	682	-21	2597	0.000184038	703	0.261364	665	-38
10555	0.000207646	704	0.138257	664	-40	56985	0.000182813	704	0.505973	807	103
10558	0.000206141	705	0.132498	660	-45	22856	0.000182358	705	0.277425	671	-34
2098	0.000205981	706	0.134012	661	-45	5832	0.000182298	706	0.253783	659	-47
5446	0.000205364	707	0.135657	662	-45	2877	0.000182044	707	0.246399	656	-51
3141	0.000204903	708	0.159044	683	-25	26289	0.000182022	708	0.295417	689	-19
81537	0.00020417	709	0.143483	668	-41	875	0.000181717	709	0.677994	864	155
1586	0.000203882	710	0.157218	681	-29	23729	0.000181511	710	0.257689	660	-50
1615	0.000202283	711	0.137954	663	-48	4597	0.000181277	711	0.2656	666	-45
222	0.000202193	712	0.222379	722	10	63826	0.00018111	712	0.735183	880	168
3098	0.000200716	713	0.432074	812	99	4668	0.000180231	713	0.25876	662	-51
27159	0.00019819	714	0.772576	922	208	270	0.000177487	714	0.290333	682	-32
2747	0.000197468	715	0.256096	736	21	8705	0.000174975	715	0.299256	694	-21
5740	0.000196179	716	0.147626	671	-45	109	0.000174154	716	0.347498	727	11
10901	0.000196139	717	0.202816	709	-8	5313	0.000173885	717	0.427729	775	58
8435	0.000195288	718	0.361577	784	66	51	0.000173162	718	0.281195	676	-42
5136	0.000195224	719	0.167579	690	-29	1633	0.000172343	719	0.587636	833	114
2821	0.000194706	720	0.18335	700	-20	53947	0.000172159	720	0.297359	692	-28
5743	0.000194574	721	0.2275	725	4	9446	0.000171585	721	0.272636	670	-51
8693	0.000194308	722	0.156673	678	-44	79796	0.000170408	722	0.349018	729	7
2953	0.000194032	723	0.157145	680	-43	7264	0.000170058	723	0.329814	714	-9
27087	0.000193662	724	0.16716	689	-35	5805	0.000169693	724	0.284677	678	-46
1727	0.000191906	725	0.153539	676	-49	5230	0.000168664	725	0.2937	686	-39
8694	0.000191319	726	0.233152	728	2	4952	0.000168497	726	0.310783	701	-25
5439	0.000190806	727	0.209838	717	-10	3706	0.000166624	727	0.30611	698	-29
5337	0.000190801	728	0.16608	688	-40	5434	0.000166546	728	0.375101	748	20
4967	0.000190423	729	0.182029	698	-31	2581	0.00016583	729	0.296129	690	-39
200576	0.000190403	730	0.156688	679	-51	1588	0.000164289	730	0.286445	680	-50
79143	0.000189083	731	0.239137	731	0	10873	0.000164025	731	0.402592	766	35
55500	0.000188642	732	0.177659	695	-37	3029	0.000163996	732	0.283409	677	-55
10873	0.000186101	733	0.713519	906	173	2588	0.000163151	733	0.28643	679	-54
8833	0.000185047	734	0.175037	692	-42	2639	0.000162894	734	0.290529	683	-51
3157	0.000184663	735	0.208818	714	-21	5441	0.000161822	735	0.38995	757	22
11343	0.000184224	736	0.441857	816	80	60489	0.000161185	736	0.304374	696	-40
56985	0.000182167	737	0.466919	825	88	387893	0.000160886	737	0.327902	710	-27
48	0.000182021	738	0.472266	827	89	8803	0.000160641	738	0.358371	733	-5
2271	0.00018056	739	0.842488	936	197	27165	0.000159765	739	0.999171	970	231
2581	0.000180069	740	0.187949	702	-38	1160	0.000159473	740	0.292327	685	-55
318	0.000179216	741	0.214646	719	-22	3421	0.000158299	741	0.332949	717	-24
23498	0.000178978	742	0.176725	694	-48	1892	0.000158251	742	0.37994	752	10
5558	0.000178622	743	0.251573	734	-9	10621	0.000157359	743	0.40452	769	26
79087	0.000177113	744	0.183645	701	-43	5293	0.000156968	744	0.303437	695	-49
5281	0.000176893	745	0.179254	696	-49	29071	0.000156368	745	0.298732	693	-52
54107	0.00017624	746	0.257829	737	-9	51727	0.000155469	746	0.372686	746	0
2330	0.000175226	747	0.182363	699	-48	4259	0.000154685	747	0.313262	702	-45
4548	0.000174177	748	0.476079	829	81	2582	0.000152473	748	0.349917	730	-18
3612	0.000173612	749	0.850746	937	188	64064	0.000152457	749	0.344144	724	-25
5287	0.000173226	750	0.204913	712	-38	81537	0.000151699	750	0.327245	708	-42
2876	0.000173101	751	0.188857	703	-48	54938	0.000151687	751	0.315696	704	-47
4952	0.000171755	752	0.229073	726	-26	4832	0.000151335	752	0.943796	950	198
10678	0.000171627	753	0.204744	711	-42	54963	0.000150719	753	0.34344	723	-30
51144	0.000171093	754	0.225327	724	-30	6296	0.000149835	754	0.327457	709	-45
249	0.000170855	755	0.190434	704	-51	1717	0.000149537	755	0.856843	921	166
9023	0.000170035	756	0.199424	707	-49	10682	0.000149508	756	0.364937	739	-17
5321	0.0001693	757	0.293771	751	-6	51111	0.000149485	757	0.360117	735	-22
6296	0.000168717	758	0.201209	708	-50	3620	0.00014948	758	0.345997	726	-32
4245	0.000168205	759	0.320395	761	2	22928	0.000149228	759	0.394663	760	1
2585	0.000167422	760	0.204615	710	-50	23417	0.000148848	760	0.333193	718	-42
138050	0.000163623	761	0.208988	715	-46	3420	0.000148057	761	0.362191	737	-24
8821	0.000163458	762	0.2164	720	-42	4942	0.000147991	762	0.597133	840	78
1036	0.000161988	763	0.306209	756	-7	4594	0.000147085	763	0.340183	719	-44
2882	0.000161499	764	0.212866	718	-46	5148	0.000146047	764	0.340427	721	-43
635	0.000159553	765	0.54504	849	84	5210	0.000145718	765	0.367693	742	-23
4141	0.000156489	766	0.223765	723	-43	79731	0.000145579	766	0.328955	711	-55
5049	0.000156357	767	0.220464	721	-46	5096	0.000144248	767	0.332195	716	-51
5959	0.000155136	768	0.327022	763	-5	10841	0.000143381	768	0.465945	793	25
5723	0.00015501	769	0.450926	821	52	5498	0.000143323	769	0.341139	722	-47
2983	0.000154386	770	0.266636	741	-29	762	0.000143275	770	0.39337	758	-12
5214	0.000153603	771	0.283726	747	-24	3294	0.000141574	771	0.530778	814	43
3284	0.000152452	772	0.343349	777	5	51071	0.000140855	772	0.378704	751	-21
23761	0.000150723	773	0.280572	744	-29	5226	0.000140626	773	0.403829	768	-5
2058	0.000150468	774	0.237694	730	-44	4598	0.0001404	774	0.353426	731	-43
2524	0.000147745	775	0.325862	762	-13	1118	0.000140248	775	0.926466	942	167
8705	0.000147274	776	0.302854	755	-21	218	0.00014015	776	0.467317	795	19
6897	0.000147196	777	0.242917	732	-45	55191	0.000140069	777	0.542323	819	42
56894	0.000146928	778	0.395039	795	17	27349	0.000139989	778	0.361639	736	-42
64064	0.000146515	779	0.281113	745	-34	410	0.000139908	779	0.345351	725	-54
16	0.000146447	780	0.245392	733	-47	7453	0.000138474	780	0.348737	728	-52
11041	0.000144745	781	0.270167	742	-39	8560	0.000138348	781	0.371174	744	-37
5315	0.000144524	782	0.454388	823	41	4048	0.000137984	782	0.371753	745	-37
158	0.000143775	783	0.479175	831	48	10654	0.000136958	783	0.366557	740	-43
8565	0.000143491	784	0.252989	735	-49	1103	0.000134791	784	0.362645	738	-46
6716	0.000141824	785	0.258868	738	-47	23475	0.000133724	785	0.367407	741	-44
23475	0.000140659	786	0.262631	739	-47	5019	0.000133294	786	0.402849	767	-19
55191	0.000140542	787	0.985135	969	182	5440	0.000132947	787	0.494401	804	17
3620	0.000140332	788	0.282993	746	-42	9091	0.000132567	788	0.37514	749	-39
79796	0.000140063	789	0.297132	753	-36	51102	0.000132327	789	0.612644	850	61
7264	0.00013995	790	0.340284	774	-16	51763	0.000132316	790	0.386922	755	-35
3158	0.000137351	791	0.340179	773	-18	8813	0.000130841	791	0.375923	750	-41
6480	0.000135303	792	0.276608	743	-49	3158	0.000130508	792	0.421736	772	-20
126	0.000135172	793	0.422224	806	13	1036	0.000129842	793	0.454365	785	-8
10768	0.000133982	794	0.328637	764	-30	2524	0.000129378	794	0.416592	770	-24
2131	0.000133804	795	0.292284	749	-46	55568	0.000128915	795	0.383679	754	-41
51409	0.000133668	796	0.353253	782	-14	132	0.000128805	796	0.685381	865	69
50487	0.000133216	797	0.426238	809	12	8612	0.000128072	797	0.493694	803	6
54802	0.000132711	798	0.284102	748	-50	4669	0.000127332	798	0.383656	753	-45
9	0.0001321	799	0.292848	750	-49	26275	0.000127205	799	0.397295	762	-37
10162	0.000131661	800	0.360667	783	-17	3028	0.000126859	800	0.401424	764	-36
26	0.000130574	801	0.377818	790	-11	1553	0.000125908	801	0.429641	777	-24
7360	0.000130248	802	0.33656	769	-33	129642	0.000125543	802	0.501141	806	4
8974	0.000129306	803	0.349067	778	-25	4524	0.000125531	803	0.398706	763	-40
8659	0.000129022	804	0.453383	822	18	51205	0.000125076	804	0.715103	875	71
80347	0.000128993	805	0.307595	758	-47	23498	0.000124408	805	0.393772	759	-46
51703	0.000128468	806	0.58824	865	59	1120	0.000123811	806	0.471455	796	-10
2877	0.000128262	807	0.299912	754	-53	318	0.000123758	807	0.459731	787	-20
2495	0.000128015	808	0.295152	752	-56	2224	0.000122804	808	0.550393	823	15
412	0.000125544	809	0.342833	776	-33	23530	0.000122604	809	0.707542	872	63
4259	0.000125504	810	0.318627	760	-50	31	0.000122362	810	0.450543	783	-27
60490	0.000124715	811	0.307582	757	-54	10380	0.00012193	811	0.426783	773	-38
3421	0.000123944	812	0.443119	817	5	5634	0.00012167	812	0.465645	792	-20
5730	0.000123188	813	0.338529	770	-43	2739	0.000119698	813	0.440254	780	-33
216	0.000123018	814	0.491737	834	20	1608	0.000119451	814	0.417616	771	-43
3030	0.000122599	815	0.661596	884	69	3636	0.00011911	815	0.431283	778	-37
9583	0.000121192	816	0.352285	781	-35	2643	0.000118216	816	0.467295	794	-22
3033	0.000119272	817	0.61048	874	57	27115	0.000117759	817	0.454361	784	-33
2645	0.000118145	818	0.385514	791	-27	4047	0.000117634	818	0.428455	776	-42
8813	0.000117716	819	0.336543	768	-51	1719	0.000117382	819	0.529798	813	-6
56474	0.000117549	820	0.340592	775	-45	9227	0.000116874	820	0.461933	790	-30
3290	0.00011749	821	0.339911	771	-50	124	0.000116416	821	0.554506	826	5
10588	0.000117357	822	0.350326	780	-42	2583	0.000116052	822	0.537421	818	-4
55753	0.000116811	823	0.388952	792	-31	5315	0.000116048	823	0.68805	866	43
1594	0.000116375	824	0.336247	767	-57	8310	0.00011597	824	0.449942	782	-42
3948	0.000116229	825	0.374877	789	-36	4248	0.000114263	825	0.427164	774	-51
7923	0.000115973	826	0.459705	824	-2	2235	0.000113323	826	0.559034	828	2
27306	0.0001157	827	0.365713	785	-42	11253	0.000111426	827	0.44368	781	-46
129642	0.000115295	828	0.438561	813	-15	2523	0.000110903	828	0.484906	800	-28
5168	0.000115257	829	0.340147	772	-57	2525	0.000110627	829	0.492519	802	-27
4882	0.000114218	830	0.403514	800	-30	4124	0.000110074	830	0.463106	791	-39
79888	0.000114159	831	0.475362	828	-3	108	0.000109647	831	0.590491	834	3
22856	0.000113608	832	0.398532	798	-34	373156	0.000108525	832	0.457802	786	-46
4524	0.000113329	833	0.350001	779	-54	29926	0.000108012	833	0.605555	846	13
2650	0.000113083	834	0.529926	846	12	766	0.000107408	834	0.528238	812	-22
2643	0.000113066	835	0.468554	826	-9	1586	0.000107279	835	0.512837	809	-26
5277	0.000110739	836	0.366888	787	-49	2528	0.000105586	836	0.484544	799	-37
3945	0.000108897	837	0.404326	801	-36	5050	0.000105577	837	0.459784	788	-49
8776	0.000108671	838	0.678716	892	54	635	0.000105048	838	0.653836	859	21
64132	0.00010848	839	0.36582	786	-53	2673	0.000104081	839	0.474425	798	-41
5409	0.00010715	840	0.40465	803	-37	50814	0.000102512	840	0.471729	797	-43
79646	0.000106946	841	0.390464	794	-47	5141	0.000101283	841	0.520255	810	-31
4357	0.0001063	842	0.396445	797	-45	2356	9.98309e-05	842	0.696913	869	27
2530	0.000106277	843	0.448084	819	-24	54480	9.94878e-05	843	0.534439	815	-28
55312	0.000106145	844	0.528119	845	1	240	9.7996e-05	844	0.593371	837	-7
50515	0.000104909	845	0.373944	788	-57	55753	9.79872e-05	845	0.568186	829	-16
8527	0.000104849	846	0.399192	799	-47	80222	9.76526e-05	846	0.48683	801	-45
3176	0.000104269	847	0.395154	796	-51	594	9.72633e-05	847	0.764748	886	39
83440	0.000103319	848	0.441639	815	-33	254531	9.71362e-05	848	0.915067	938	90
3425	0.000102633	849	0.979167	967	118	5959	9.60867e-05	849	0.670044	861	12
883	0.000102238	850	0.389031	793	-57	51196	9.5119e-05	850	0.553693	825	-25
53	0.00010203	851	0.752361	916	65	1159	9.44154e-05	851	0.498996	805	-46
316	9.87636e-05	852	0.531862	848	-4	3425	9.30396e-05	852	0.791587	898	46
2184	9.8448e-05	853	0.665472	888	35	23761	9.29801e-05	853	0.629375	852	-1
55157	9.80201e-05	854	0.404383	802	-52	5740	9.27114e-05	854	0.509945	808	-46
6476	9.7925e-05	855	0.425128	808	-47	64816	9.06401e-05	855	0.648038	857	2
5631	9.77297e-05	856	0.478392	830	-26	10449	9.01527e-05	856	0.95851	953	97
2766	9.72361e-05	857	0.428454	810	-47	3156	9.00451e-05	857	0.534955	816	-41
55750	9.64452e-05	858	0.424127	807	-51	56894	8.91614e-05	858	0.676526	863	5
8790	9.64191e-05	859	0.430154	811	-48	3032	8.72529e-05	859	0.98163	964	105
8654	9.61922e-05	860	0.420709	805	-55	2990	8.66173e-05	860	0.576262	831	-29
51205	9.49988e-05	861	0.808949	930	69	2983	8.55203e-05	861	0.601414	843	-18
5837	9.4993e-05	862	0.439819	814	-48	226	8.5515e-05	862	0.795846	901	39
2193	9.39658e-05	863	0.420642	804	-59	51409	8.55093e-05	863	0.603552	844	-19
2356	9.29649e-05	864	0.645675	878	14	63917	8.52402e-05	864	0.549375	822	-42
5226	9.19839e-05	865	0.492278	835	-30	8398	8.50154e-05	865	0.935667	946	81
471	9.17943e-05	866	0.524662	843	-23	51268	8.4616e-05	866	0.649004	858	-8
108	9.15416e-05	867	0.584406	863	-4	8706	8.3996e-05	867	0.578962	832	-35
2583	9.10495e-05	868	0.576972	859	-9	23438	8.34743e-05	868	0.548055	821	-47
211	9.09107e-05	869	0.564107	856	-13	55157	8.25537e-05	869	0.552217	824	-45
1577	9.04229e-05	870	0.592541	869	-1	2949	8.20096e-05	870	0.56928	830	-40
23382	8.98402e-05	871	0.518153	842	-29	2326	8.18043e-05	871	0.555629	827	-44
4597	8.8993e-05	872	0.516752	841	-31	5162	8.10882e-05	872	0.617905	851	-21
1593	8.8917e-05	873	0.548236	852	-21	8871	7.90922e-05	873	0.648027	856	-17
5091	8.80607e-05	874	0.49722	837	-37	7358	7.82215e-05	874	0.612277	849	-25
79731	8.76183e-05	875	0.450184	820	-55	64600	7.79691e-05	875	0.991456	967	92
26873	8.75497e-05	876	0.553894	854	-22	27350	7.78393e-05	876	0.603829	845	-31
54480	8.59935e-05	877	0.51348	840	-37	51227	7.72941e-05	877	0.590869	836	-41
23729	8.56036e-05	878	0.501759	838	-40	2591	7.63883e-05	878	0.590835	835	-43
10423	8.35926e-05	879	0.709917	905	26	178	7.55436e-05	879	0.752021	881	2
80308	8.28266e-05	880	0.483247	832	-48	2132	7.43845e-05	880	0.596226	838	-42
64600	8.25988e-05	881	0.718452	910	29	2137	7.38439e-05	881	0.633789	853	-28
5333	8.18765e-05	882	0.54552	850	-32	23483	7.36371e-05	882	0.5965	839	-43
10998	8.17677e-05	883	0.783512	923	40	16	7.2594e-05	883	0.599324	841	-42
5223	8.13442e-05	884	0.581924	860	-24	3035	7.24612e-05	884	0.599978	842	-42
5352	8.04013e-05	885	0.593736	870	-15	2629	7.22291e-05	885	0.639136	854	-31
5211	7.90504e-05	886	0.612163	875	-11	55500	7.02956e-05	886	0.689739	867	-19
622	7.78393e-05	887	0.606675	873	-14	5917	6.99959e-05	887	0.61226	848	-39
8529	7.68363e-05	888	0.505563	839	-49	2731	6.9053e-05	888	0.726222	877	-11
3705	7.65452e-05	889	0.656438	882	-7	2747	6.67882e-05	889	0.788945	897	8
1621	7.38505e-05	890	0.584857	864	-26	80142	6.61564e-05	890	0.663795	860	-30
2629	7.23943e-05	891	0.570669	858	-33	23556	6.57723e-05	891	0.734013	879	-12
5322	7.23202e-05	892	0.798808	928	36	5446	6.56106e-05	892	0.642517	855	-37
9489	7.19343e-05	893	0.531783	847	-46	8443	6.55233e-05	893	0.763965	885	-8
23632	6.97695e-05	894	0.868014	940	46	5298	6.54916e-05	894	0.724671	876	-18
2582	6.87733e-05	895	0.701924	900	5	8703	6.4762e-05	895	0.771721	889	-6
79944	6.84938e-05	896	0.550994	853	-43	1551	6.4333e-05	896	0.804461	905	9
5431	6.82828e-05	897	0.742578	915	18	9453	6.34785e-05	897	0.906679	935	38
9945	6.81787e-05	898	0.590094	868	-30	7390	6.18582e-05	898	0.71334	874	-24
200316	6.65961e-05	899	0.681803	895	-4	56474	5.94917e-05	899	0.692197	868	-31
2135	6.65595e-05	900	0.637024	877	-23	222	5.92412e-05	900	0.9087	936	36
7407	6.61066e-05	901	0.562023	855	-46	79944	5.85336e-05	901	0.675342	862	-39
39	6.6104e-05	902	0.664224	886	-16	3945	5.83292e-05	902	0.815722	908	6
27124	6.54866e-05	903	0.588326	866	-37	2821	5.80293e-05	903	0.763667	884	-19
873	6.54282e-05	904	0.56597	857	-47	6888	5.53123e-05	904	0.819942	909	5
3636	6.52224e-05	905	0.589932	867	-38	2023	5.5046e-05	905	0.868083	925	20
1066	6.5002e-05	906	0.705328	901	-5	11285	5.43412e-05	906	0.703804	871	-35
11253	6.42451e-05	907	0.583055	862	-45	79623	5.40489e-05	907	0.709917	873	-34
8639	6.3268e-05	908	0.793953	927	19	79646	5.40361e-05	908	0.768987	888	-20
3706	6.29916e-05	909	0.678716	894	-15	239	5.40063e-05	909	0.700945	870	-39
2639	6.29776e-05	910	0.600082	871	-39	51074	5.03174e-05	910	0.843009	917	7
6820	6.29174e-05	911	0.741564	913	2	51478	5.02281e-05	911	0.85981	922	11
79178	6.24273e-05	912	0.615047	876	-36	2645	4.99223e-05	912	0.830189	914	2
26289	6.15731e-05	913	0.754834	917	4	5837	4.87269e-05	913	0.775957	891	-22
54938	6.07803e-05	914	0.600512	872	-42	5431	4.83239e-05	914	0.991169	966	52
23659	6.0723e-05	915	0.907039	950	35	8372	4.77717e-05	915	0.73214	878	-37
23193	5.89757e-05	916	0.888519	947	31	22845	4.59501e-05	916	0.962653	958	42
5471	5.89029e-05	917	0.663159	885	-32	11238	4.55553e-05	917	0.878248	929	12
54963	5.72766e-05	918	0.717643	908	-10	50940	4.51812e-05	918	0.825036	912	-6
6609	5.64827e-05	919	0.672454	890	-29	5147	4.51022e-05	919	0.780463	892	-27
1119	5.58539e-05	920	0.75781	918	-2	1579	4.48569e-05	920	0.782799	893	-27
8854	5.56599e-05	921	0.98508	968	47	3176	4.42162e-05	921	0.800552	902	-19
1738	5.5614e-05	922	0.858574	939	17	7841	4.36964e-05	922	0.762932	883	-39
6489	5.51019e-05	923	0.705944	903	-20	79053	4.36858e-05	923	0.767345	887	-36
5433	5.49643e-05	924	0.851931	938	14	6901	4.34745e-05	924	0.759922	882	-42
5198	5.47095e-05	925	0.692472	898	-27	54344	4.30326e-05	925	0.773632	890	-35
98	5.43418e-05	926	0.653941	881	-45	5140	4.18826e-05	926	0.84771	918	-8
3703	5.38278e-05	927	0.742565	914	-13	4122	4.14388e-05	927	0.814101	907	-20
3632	5.36646e-05	928	0.664625	887	-41	2878	4.12501e-05	928	0.78381	894	-34
79947	5.26502e-05	929	0.648814	879	-50	5151	4.05819e-05	929	0.856821	920	-9
23438	5.18107e-05	930	0.651321	880	-50	645	4.0483e-05	930	0.804104	904	-26
10606	5.17768e-05	931	0.684377	896	-35	58497	4.00809e-05	931	0.802972	903	-28
204	5.09723e-05	932	0.842053	935	3	23382	3.95379e-05	932	0.824904	911	-21
4669	5.08123e-05	933	0.661231	883	-50	6489	3.93618e-05	933	0.870192	927	-6
38	4.98142e-05	934	0.785755	924	-10	2529	3.92982e-05	934	0.784948	895	-39
11285	4.9573e-05	935	0.672971	891	-44	7941	3.90838e-05	935	0.794152	900	-35
1737	4.95458e-05	936	0.727003	911	-25	251	3.8389e-05	936	0.792752	899	-37
79587	4.93488e-05	937	0.668072	889	-48	1595	3.82454e-05	937	0.875411	928	-9
1551	4.79009e-05	938	0.918759	954	16	9023	3.82336e-05	938	0.809952	906	-32
2134	4.78164e-05	939	0.678716	893	-46	6307	3.71686e-05	939	0.82039	910	-29
51706	4.65353e-05	940	0.687744	897	-43	8659	3.68962e-05	940	0.964513	959	19
9415	4.59138e-05	941	0.6955	899	-42	55229	3.63936e-05	941	0.888986	931	-10
57134	4.56002e-05	942	0.706695	904	-38	8879	3.58972e-05	942	0.915107	939	-3
246	4.38695e-05	943	0.803304	929	-14	51144	3.43772e-05	943	0.968203	961	18
9588	4.378e-05	944	0.760427	919	-25	3419	3.37357e-05	944	0.926863	944	0
2731	4.37045e-05	945	0.91029	951	6	1632	3.3572e-05	945	0.835067	915	-30
79644	4.29547e-05	946	0.71776	909	-37	7407	3.3389e-05	946	0.827191	913	-33
51728	4.22392e-05	947	0.971423	964	17	10402	3.26442e-05	947	0.86876	926	-21
4047	4.14246e-05	948	0.791928	925	-23	79947	3.21182e-05	948	0.839101	916	-32
10797	3.98439e-05	949	0.923209	956	7	7371	2.83332e-05	949	0.939106	948	-1
2590	3.97432e-05	950	0.771601	921	-29	2134	2.81009e-05	950	0.863938	923	-27
112	3.96593e-05	951	0.997995	970	19	874	2.77276e-05	951	0.866592	924	-27
5634	3.91773e-05	952	0.875142	942	-10	2950	2.7443e-05	952	0.891464	932	-20
7084	3.84748e-05	953	0.840767	933	-20	847	2.66896e-05	953	0.884172	930	-23
3939	3.78818e-05	954	0.841116	934	-20	5145	2.64605e-05	954	0.909693	937	-17
37	3.72005e-05	955	0.761468	920	-35	211	2.586e-05	955	0.918381	940	-15
60487	3.7046e-05	956	0.957015	962	6	10840	2.58114e-05	956	0.953473	952	-4
1589	3.36304e-05	957	0.965579	963	6	8654	2.42351e-05	957	0.926485	943	-14
80222	3.24975e-05	958	0.792992	926	-32	55699	2.29735e-05	958	0.901125	933	-25
6120	3.23242e-05	959	0.921159	955	-4	10905	2.25881e-05	959	0.920838	941	-18
5144	3.21529e-05	960	0.900995	949	-11	1545	2.03214e-05	960	0.995037	969	9
2272	3.16389e-05	961	0.840328	932	-29	2997	1.9888e-05	961	0.961241	957	-4
7366	2.91075e-05	962	0.882085	944	-18	64132	1.89504e-05	962	0.937681	947	-15
23236	2.83882e-05	963	0.947152	960	-3	2650	1.83274e-05	963	0.985667	965	2
10352	2.79465e-05	964	0.833102	931	-33	10455	1.66729e-05	964	0.959498	955	-9
23417	2.74114e-05	965	0.885049	946	-19	5859	1.58803e-05	965	0.958908	954	-11
5140	2.72961e-05	966	0.947282	961	-5	7357	1.58592e-05	966	0.965246	960	-6
4124	2.64333e-05	967	0.882919	945	-22	2193	1.49899e-05	967	0.960388	956	-11
51196	2.577e-05	968	0.973079	965	-3	6916	1.46283e-05	968	0.968826	962	-6
7841	2.176e-05	969	0.892273	948	-21	9	1.39297e-05	969	0.993347	968	-1
7453	1.66967e-05	970	0.935607	957	-13	37	1.35722e-05	970	0.972133	963	-7
1Entrez Gene ID: The common genes in the global gene-metabolite graph and GSE32269.
2p-Value: The p-value from a two-tailed t-test on the expression values of the gene between two phenotypes.
3Rank Difference: The difference between the rank of topological weight and the rank of p-value.

## Sheet: Table S10
Table S10: The topological weight of genes from DRW-GM on GSE35988.
Benign-PCA						PCA-Mets
Entrez Gene ID1	Topological Weight from DRW-GM	Rank of Topological Weight	p-Value2	Rank of p-Value	Rank Difference3	Entrez Gene ID	Topological Weight from DRW-GM	Rank of Topological Weight	p-Value	Rank of p-Value	Rank Difference
23600	0.00321145	1	1.38246e-07	1	0	9380	0.0024567	1	1.98131e-07	2	1
6675	0.00312406	2	1.81649e-07	2	0	6309	0.0024253	2	1.67829e-07	1	-1
5437	0.00299492	3	4.11776e-07	3	0	1806	0.0023663	3	2.90342e-06	9	6
7371	0.00283939	4	7.52617e-07	4	0	501	0.00224713	4	2.80119e-06	8	4
217	0.00281298	5	1.50903e-06	5	0	4129	0.00221878	5	8.94508e-07	3	-2
2762	0.00269772	6	2.13763e-06	7	1	54187	0.00213865	6	1.33208e-06	5	-1
2950	0.00262752	7	2.07576e-06	6	-1	3099	0.00213463	7	2.67941e-06	7	0
10606	0.00255386	8	4.24501e-06	9	1	2180	0.00209237	8	2.3089e-06	6	-2
55568	0.00252593	9	3.51411e-06	8	-1	57505	0.00208362	9	1.27935e-06	4	-5
275	0.00248809	10	8.13584e-06	11	1	22978	0.00207905	10	1.01665e-05	23	13
2650	0.00243016	11	5.69785e-06	10	-1	5424	0.00196802	11	3.37941e-06	11	0
4259	0.00234499	12	8.54656e-06	12	0	5321	0.00196588	12	4.05256e-06	13	1
64841	0.00231737	13	1.01225e-05	14	1	10919	0.00196524	13	3.26442e-06	10	-3
53343	0.00231333	14	1.00888e-05	13	-1	7083	0.00193019	14	3.67783e-06	12	-2
64087	0.00228924	15	1.12305e-05	15	0	493911	0.00190897	15	5.21989e-06	14	-1
5333	0.00227016	16	1.30349e-05	16	0	8639	0.00189947	16	5.41873e-06	15	-1
84265	0.0021709	17	2.55396e-05	18	1	128	0.00189614	17	6.81305e-06	18	1
2717	0.00214344	18	0.000165683	36	18	123263	0.00186879	18	5.48709e-06	16	-2
80308	0.00213674	19	2.48512e-05	17	-2	55	0.00183971	19	8.42329e-06	20	1
4830	0.00212863	20	5.87008e-05	25	5	6901	0.00183719	20	6.40805e-06	17	-3
3931	0.00207639	21	3.2838e-05	19	-2	178	0.00182854	21	9.18728e-06	21	0
51196	0.00207225	22	3.51271e-05	20	-2	3632	0.00182386	22	7.34365e-06	19	-3
23475	0.00205225	23	3.65829e-05	21	-2	5740	0.0017776	23	9.50803e-06	22	-1
6480	0.0020388	24	3.8723e-05	22	-2	55256	0.00176268	24	1.11916e-05	25	1
79814	0.00200289	25	5.85354e-05	24	-1	8622	0.00176246	25	1.09892e-05	24	-1
1152	0.00200041	26	4.67158e-05	23	-3	8630	0.00175206	26	1.64297e-05	29	3
5313	0.00198782	27	6.95509e-05	26	-1	3074	0.00174861	27	2.40332e-05	33	6
587	0.00196622	28	0.000421608	52	24	8382	0.00173855	28	2.61245e-05	34	6
3028	0.00192074	29	7.97941e-05	29	0	6716	0.00173743	29	1.23794e-05	26	-3
2946	0.00192061	30	7.16131e-05	27	-3	57134	0.00173622	30	1.29138e-05	27	-3
316	0.00191998	31	7.93434e-05	28	-3	51809	0.00173393	31	1.30341e-05	28	-3
2571	0.00188444	32	0.000318576	44	12	8613	0.00172363	32	1.65657e-05	30	-2
10797	0.00187908	33	0.000116452	30	-3	57176	0.00168885	33	1.69437e-05	31	-2
956	0.00186204	34	0.00014059	33	-1	57038	0.00166483	34	1.98284e-05	32	-2
3945	0.00181033	35	0.000131869	31	-4	6646	0.00166431	35	4.01709e-05	37	2
30833	0.00179889	36	0.000630609	65	29	51056	0.00164766	36	5.40945e-05	45	9
204	0.00179348	37	0.000149211	34	-3	440	0.00163628	37	0.000110268	57	20
51520	0.00178263	38	0.000139392	32	-6	1555	0.00159371	38	3.33846e-05	35	-3
79017	0.00177228	39	0.000431791	53	14	132789	0.00157301	39	3.89202e-05	36	-3
957	0.00176575	40	0.000161395	35	-5	952	0.00156274	40	9.5279e-05	54	14
47	0.00175141	41	0.000253043	42	1	38	0.00156263	41	4.78417e-05	42	1
2628	0.0017366	42	0.000320769	45	3	445329	0.0015515	42	4.14383e-05	38	-4
27430	0.00173161	43	0.000245172	41	-2	9091	0.00154955	43	4.22119e-05	39	-4
8869	0.00172802	44	0.000216685	38	-6	427	0.00154818	44	4.4605e-05	40	-4
2990	0.00172798	45	0.000191976	37	-8	4199	0.00154552	45	5.89119e-05	46	1
81888	0.00168429	46	0.000228649	39	-7	226	0.00154432	46	6.49653e-05	48	2
2531	0.00168175	47	0.000232143	40	-7	5498	0.00154012	47	5.05226e-05	44	-3
5831	0.00167013	48	0.000591265	62	14	6392	0.00153954	48	6.98293e-05	49	1
55217	0.00165591	49	0.000263578	43	-6	23417	0.00153891	49	4.66338e-05	41	-8
55312	0.0016473	50	0.000355001	47	-3	8525	0.00153092	50	4.95244e-05	43	-7
5373	0.00164422	51	0.000366816	48	-3	6675	0.00150566	51	6.01318e-05	47	-4
2182	0.00163218	52	0.000387159	49	-3	51205	0.0015001	52	7.77553e-05	51	-1
4831	0.00163138	53	0.000708534	70	17	3176	0.00147137	53	7.36842e-05	50	-3
6472	0.00161474	54	0.000728439	71	17	3419	0.00146943	54	8.61912e-05	53	-1
2495	0.00161165	55	0.00032737	46	-9	56994	0.00146532	55	9.6897e-05	55	0
222	0.00159783	56	0.000416001	51	-5	51477	0.00145725	56	8.1339e-05	52	-4
9061	0.0015954	57	0.00050433	56	-1	384	0.00143143	57	0.000314685	86	29
5730	0.00157037	58	0.000405737	50	-8	159	0.0014162	58	0.000106461	56	-2
7083	0.00155638	59	0.00045365	54	-5	11112	0.00140979	59	0.000130159	60	1
10327	0.00155258	60	0.00067888	69	9	231	0.00139794	60	0.00107679	142	82
8309	0.00154199	61	0.000523553	58	-3	2531	0.0013956	61	0.000117493	58	-3
278	0.00154033	62	0.00047016	55	-7	5859	0.00139025	62	0.000119963	59	-3
1787	0.00153814	63	0.00060898	64	1	2628	0.00138911	63	0.00034126	89	26
5230	0.00153535	64	0.000539347	59	-5	9420	0.00138528	64	0.000134732	62	-2
81579	0.00152932	65	0.000671342	67	2	2747	0.00137909	65	0.000166728	68	3
226	0.0015285	66	0.000673001	68	2	51727	0.00137612	66	0.00015681	67	1
5141	0.00152776	67	0.000518216	57	-10	883	0.00137563	67	0.00013201	61	-6
10020	0.00152376	68	0.000579614	61	-7	55808	0.00137157	68	0.00013681	63	-5
5050	0.0015085	69	0.000554204	60	-9	7172	0.0013656	69	0.000146346	65	-4
60490	0.00149259	70	0.000604765	63	-7	3988	0.00136425	70	0.000215743	72	2
4144	0.00149042	71	0.000820673	76	5	27306	0.00136409	71	0.000142396	64	-7
8394	0.00149036	72	0.000792248	74	2	51302	0.00135578	72	0.000153695	66	-6
2026	0.00148192	73	0.000741246	72	-1	3032	0.00134874	73	0.000304587	82	9
65263	0.00147682	74	0.00155704	100	26	9446	0.0013337	74	0.000178951	70	-4
133121	0.00147198	75	0.000662245	66	-9	5168	0.00132952	75	0.000178511	69	-6
178	0.00146657	76	0.00110474	87	11	3290	0.00132303	76	0.000188923	71	-5
2131	0.00145608	77	0.000793551	75	-2	5437	0.00130725	77	0.000255164	75	-2
31	0.00145564	78	0.000944755	80	2	64841	0.001307	78	0.000229393	73	-5
1119	0.00144471	79	0.000829972	77	-2	8228	0.00129483	79	0.000229733	74	-5
55808	0.0014376	80	0.00079223	73	-7	5236	0.00129124	80	0.000308817	84	4
6296	0.00142909	81	0.000832904	78	-3	3067	0.00128914	81	0.00036008	90	9
30815	0.00142496	82	0.00107386	85	3	5728	0.00128504	82	0.00030238	80	-2
56898	0.00142391	83	0.00105579	83	0	2271	0.00128222	83	0.000378207	93	10
5223	0.001418	84	0.000985909	81	-3	4942	0.00127614	84	0.000376515	92	8
108	0.00141684	85	0.00104315	82	-3	56985	0.00127403	85	0.000390398	94	9
37	0.00141177	86	0.000893746	79	-7	91373	0.00127244	86	0.000276684	77	-9
1431	0.00140769	87	0.00141556	94	7	645	0.00126589	87	0.00027312	76	-11
1056	0.00140047	88	0.00132365	92	4	318	0.00126489	88	0.000306579	83	-5
443	0.00139941	89	0.0014729	98	9	6342	0.00126172	89	0.000284717	79	-10
79053	0.0013956	90	0.00107802	86	-4	51227	0.0012587	90	0.000283199	78	-12
60489	0.00139359	91	0.00105752	84	-7	10434	0.00125753	91	0.000391409	96	5
5236	0.00138257	92	0.00126237	91	-1	84787	0.00125694	92	0.000336507	88	-4
83440	0.0013803	93	0.00119343	90	-3	259230	0.00125477	93	0.000424305	101	8
3145	0.00137666	94	0.00111236	88	-6	1040	0.00125451	94	0.000316771	87	-7
4907	0.00137409	95	0.00529517	159	64	8654	0.0012509	95	0.000302429	81	-14
254531	0.00136936	96	0.00187018	106	10	51601	0.0012426	96	0.000313846	85	-11
154141	0.00135935	97	0.00132446	93	-4	10714	0.00123977	97	0.000396952	97	0
4942	0.00135872	98	0.001456	96	-2	224	0.00122861	98	0.00152784	166	68
5048	0.00135549	99	0.00119273	89	-10	8985	0.00122799	99	0.000390714	95	-4
23171	0.00134785	100	0.00206304	112	12	84693	0.00122778	100	0.000421304	99	-1
3141	0.0013467	101	0.00145697	97	-4	23171	0.00122647	101	0.000600042	111	10
56894	0.00134537	102	0.00142006	95	-7	8818	0.00121693	102	0.000376249	91	-11
2720	0.00134081	103	0.00156477	101	-2	6390	0.00121691	103	0.000576803	109	6
4199	0.00132345	104	0.00233317	119	15	3620	0.00120921	104	0.00040895	98	-6
2744	0.00131969	105	0.0107669	214	109	51268	0.00120788	105	0.0004369	102	-3
3704	0.00131294	106	0.00194721	109	3	54675	0.00119708	106	0.000422767	100	-6
1727	0.0013084	107	0.00149922	99	-8	1738	0.00119529	107	0.000603686	112	5
79796	0.00130456	108	0.00175442	103	-5	220	0.00119082	108	0.000562104	107	-1
5805	0.0012949	109	0.0016269	102	-7	29958	0.001188	109	0.00119665	149	40
9487	0.00129293	110	0.00180763	105	-5	2819	0.00118602	110	0.000781927	123	13
51703	0.00128828	111	0.00216771	114	3	549	0.001184	111	0.000548429	106	-5
11164	0.00128281	112	0.00176047	104	-8	52	0.00118369	112	0.000616685	114	2
221823	0.00127588	113	0.00200678	110	-3	2235	0.00118258	113	0.000579062	110	-3
2947	0.00126821	114	0.00188019	107	-7	51	0.0011817	114	0.000502325	103	-11
1103	0.00126337	115	0.00190733	108	-7	5315	0.00117537	115	0.000699231	119	4
56895	0.00126334	116	0.0021416	113	-3	4907	0.00117293	116	0.00382474	228	112
8613	0.00125956	117	0.00219374	115	-2	2946	0.00117226	117	0.00051475	104	-13
54995	0.00125607	118	0.00228934	116	-2	6489	0.00116322	118	0.000637399	117	-1
109	0.00125565	119	0.00233884	120	1	27010	0.00116287	119	0.000607336	113	-6
10434	0.00125453	120	0.00229553	117	-3	1635	0.00116214	120	0.000536724	105	-15
79731	0.00124771	121	0.0020319	111	-10	81579	0.0011613	121	0.000784417	124	3
230	0.00124321	122	0.00280951	127	5	10905	0.00115717	122	0.000571321	108	-14
10449	0.00124088	123	0.00295225	129	6	23236	0.00115512	123	0.000626236	115	-8
210	0.0012238	124	0.00268104	124	0	2730	0.00115315	124	0.000758425	121	-3
23590	0.0012205	125	0.0023285	118	-7	2717	0.00115146	125	0.0214689	412	287
5445	0.00121903	126	0.0023628	121	-5	48	0.00115093	126	0.00173149	172	46
253558	0.00121892	127	0.00274524	126	-1	4860	0.00114814	127	0.0300984	458	331
6489	0.0012181	128	0.0027226	125	-3	3162	0.00114054	128	0.00111474	146	18
3615	0.00121571	129	0.00264169	123	-6	6799	0.00113481	129	0.000633505	116	-13
29925	0.00120976	130	0.00338377	134	4	2806	0.00113289	130	0.00799609	302	172
3295	0.00120574	131	0.00321187	131	0	57804	0.00112951	131	0.000816812	128	-3
53	0.00120448	132	0.00336442	133	1	166012	0.0011267	132	0.000668037	118	-14
1608	0.00120447	133	0.00256019	122	-11	55790	0.00112666	133	0.00079692	125	-8
231	0.00119156	134	0.00582619	167	33	2821	0.00112281	134	0.00082344	129	-5
4124	0.00118959	135	0.00291368	128	-7	84618	0.00112262	135	0.00531629	259	124
435	0.00117771	136	0.00379211	140	4	5210	0.00110937	136	0.000890023	130	-6
8639	0.00117154	137	0.00333644	132	-5	57107	0.00110917	137	0.000752729	120	-17
5049	0.00116843	138	0.00304413	130	-8	199857	0.00110673	138	0.000766406	122	-16
8703	0.00116266	139	0.00403909	142	3	6472	0.00110559	139	0.00153953	168	29
5836	0.00116	140	0.00339348	135	-5	83440	0.00110512	140	0.000962691	135	-5
23632	0.00115277	141	0.00370111	138	-3	80854	0.00110193	141	0.00092805	132	-9
53354	0.00114096	142	0.00374502	139	-3	5162	0.00110192	142	0.000896129	131	-11
146664	0.00113867	143	0.00351111	136	-7	4669	0.00110052	143	0.000799007	126	-17
51809	0.00113725	144	0.00368771	137	-7	5743	0.00110042	144	0.0014107	161	17
51477	0.00112271	145	0.00389338	141	-4	219	0.00109993	145	0.00354673	223	78
23382	0.0011222	146	0.00410675	143	-3	84444	0.00109985	146	0.000940731	134	-12
10195	0.00112106	147	0.00423631	145	-2	4953	0.00109819	147	0.00697272	287	140
124583	0.00111933	148	0.00411255	144	-4	84992	0.00109784	148	0.000811533	127	-21
84532	0.00111914	149	0.00492381	156	7	5860	0.00109116	149	0.00102173	137	-12
7264	0.00111251	150	0.00517349	158	8	158	0.00108919	150	0.00132347	155	5
116285	0.00110241	151	0.0042781	147	-4	23382	0.00108556	151	0.000928616	133	-18
4953	0.00109956	152	0.00540144	161	9	8705	0.00108446	152	0.00121061	150	-2
23438	0.00109919	153	0.00427544	146	-7	10965	0.00107928	153	0.00474823	247	94
10455	0.00109824	154	0.0048398	154	0	290	0.00107746	154	0.00118542	147	-7
3628	0.00109664	155	0.00479196	153	-2	5538	0.00107654	155	0.00143183	162	7
1066	0.00109547	156	0.00452276	148	-8	6611	0.00107519	156	0.0403786	490	334
9583	0.00109507	157	0.00464388	151	-6	51292	0.00107292	157	0.00100513	136	-21
5291	0.0010927	158	0.00457365	149	-9	1787	0.00107083	158	0.00108693	143	-15
9517	0.00109254	159	0.00485394	155	-4	5095	0.00107037	159	0.00102901	138	-21
52	0.00109254	160	0.00589408	168	8	27034	0.00106213	160	0.00103502	139	-21
5144	0.00109113	161	0.00461697	150	-11	644	0.00106131	161	0.0010419	140	-21
875	0.00109069	162	0.00873769	192	30	2581	0.00105846	162	0.00110385	145	-17
51166	0.00108703	163	0.010725	213	50	108	0.0010583	163	0.00128503	153	-10
3706	0.00108524	164	0.00467231	152	-12	3735	0.00105793	164	0.00105586	141	-23
10901	0.00108307	165	0.00534146	160	-5	79814	0.00105689	165	0.00913656	315	150
30834	0.00108121	166	0.00599413	170	4	790	0.00105631	166	0.0013114	154	-12
5446	0.00107098	167	0.00496012	157	-10	56953	0.00105522	167	0.00826358	306	139
759	0.00107076	168	0.00558135	163	-5	64080	0.00105481	168	0.0213988	411	243
25796	0.00106816	169	0.00893017	196	27	4048	0.00105261	169	0.00109819	144	-25
64425	0.00106448	170	0.00651819	175	5	5439	0.00105259	170	0.00135096	157	-13
1716	0.00105883	171	0.00558279	164	-7	223	0.00104305	171	0.00460218	243	72
8867	0.00105663	172	0.00562955	166	-6	443	0.00104252	172	0.00221034	190	18
4128	0.001052	173	0.00776546	185	12	1066	0.00104226	173	0.00121935	151	-22
10352	0.00105084	174	0.00544706	162	-12	29071	0.00103746	174	0.00119619	148	-26
126792	0.00105063	175	0.00618289	173	-2	9107	0.00103742	175	0.00126997	152	-23
4248	0.00104611	176	0.0055906	165	-11	5209	0.00103514	176	0.00144674	164	-12
111	0.00104566	177	0.00669576	176	-1	10020	0.00103505	177	0.00156905	169	-8
79813	0.00104484	178	0.00604404	171	-7	440138	0.00103256	178	0.00140949	160	-18
259230	0.0010436	179	0.00691784	179	0	50484	0.00103119	179	0.00143343	163	-16
32	0.00104166	180	0.00751419	184	4	55650	0.00103049	180	0.00138544	158	-22
51540	0.00103653	181	0.00718671	181	0	4124	0.00103016	181	0.00133154	156	-25
7841	0.00103479	182	0.00591677	169	-13	7360	0.00102751	182	0.00149197	165	-17
51060	0.00103199	183	0.00605757	172	-11	8803	0.00102411	183	0.00168224	171	-12
22929	0.00103173	184	0.00703942	180	-4	316	0.00102073	184	0.00173219	173	-11
5321	0.00102444	185	0.00841884	190	5	2948	0.00101838	185	0.00140916	159	-26
7368	0.00102379	186	0.006334	174	-12	27430	0.00101671	186	0.00251985	196	10
383	0.00101875	187	0.0105935	211	24	63826	0.00100744	187	0.00265446	202	15
1798	0.00101742	188	0.00736941	183	-5	2941	0.00100577	188	0.00153047	167	-21
4860	0.00101352	189	0.0938322	461	272	10327	0.0010052	189	0.00525781	258	69
250	0.00100798	190	0.00674569	177	-13	8706	0.000995029	190	0.00186255	177	-13
5498	0.00100783	191	0.00679568	178	-13	79717	0.000992981	191	0.00165664	170	-21
1551	0.00100429	192	0.0083539	189	-3	3422	0.000987008	192	0.00209314	189	-3
35	0.0010031	193	0.0072229	182	-11	3291	0.000983894	193	0.00173863	174	-19
4129	0.000990154	194	0.0105854	210	16	5832	0.00098377	194	0.0020386	186	-8
5837	0.000989676	195	0.00796488	187	-8	2953	0.000983296	195	0.00177291	175	-20
5140	0.000985847	196	0.00782329	186	-10	1036	0.000982189	196	0.00196783	183	-13
5742	0.00097956	197	0.0118219	222	25	1543	0.000981662	197	0.00195648	181	-16
644	0.000972087	198	0.00819765	188	-10	2589	0.000979621	198	0.00181561	176	-22
353	0.000971074	199	0.017633	259	60	36	0.00097666	199	0.00187609	179	-20
1577	0.000968575	200	0.0099906	205	5	55300	0.000976226	200	0.00187491	178	-22
5138	0.000966111	201	0.00863621	191	-10	5352	0.00097084	201	0.00209298	188	-13
4882	0.000965142	202	0.00901599	197	-5	11253	0.000969783	202	0.00194748	180	-22
2272	0.000961959	203	0.00874535	193	-10	84890	0.000967682	203	0.00203499	185	-18
377841	0.000959719	204	0.0129082	232	28	51166	0.000963728	204	0.00294826	206	2
93183	0.000957736	205	0.00879356	194	-11	5730	0.000963031	205	0.00196529	182	-23
27034	0.000954121	206	0.00884784	195	-11	5338	0.000960237	206	0.00208694	187	-19
29929	0.000953438	207	0.010408	207	0	51084	0.000958732	207	0.00246193	195	-12
64781	0.00095318	208	0.0097015	200	-8	4200	0.000958378	208	0.00262815	201	-7
159	0.000949868	209	0.00925375	198	-11	2329	0.000957851	209	0.00202637	184	-25
58478	0.000948616	210	0.00958711	199	-11	240	0.000955734	210	0.00324114	213	3
11041	0.000945244	211	0.00971211	201	-10	18	0.00095403	211	0.0682303	562	351
107	0.000943155	212	0.011189	217	5	2949	0.000948891	212	0.00222062	191	-21
622	0.000943061	213	0.0117386	220	7	2982	0.000948868	213	0.00236924	194	-19
95	0.000941433	214	0.0110497	215	1	5238	0.000943735	214	0.0041207	233	19
36	0.000939692	215	0.00971291	202	-13	55907	0.000943705	215	0.00301837	209	-6
65220	0.000937231	216	0.0105633	209	-7	275	0.000942838	216	0.00362678	225	9
65985	0.000934868	217	0.00986794	204	-13	3612	0.000942605	217	0.00691414	285	68
6916	0.000934648	218	0.00977091	203	-15	98	0.000939851	218	0.00233308	192	-26
54187	0.000930082	219	0.0173986	257	38	83852	0.000938615	219	0.00270239	203	-16
220	0.000929111	220	0.0118528	223	3	9488	0.000938407	220	0.00258109	198	-22
5213	0.000928497	221	0.0117699	221	0	200576	0.000935948	221	0.00234586	193	-28
84618	0.000927279	222	0.0496432	378	156	1312	0.000934375	222	0.00305195	210	-12
3073	0.000926463	223	0.0218382	279	56	1629	0.000932042	223	0.00345727	220	-3
2330	0.000924961	224	0.0102329	206	-18	29880	0.000931948	224	0.00252191	197	-27
79611	0.000923272	225	0.0118623	224	-1	3417	0.000928117	225	0.00324593	214	-11
4247	0.000922747	226	0.0136265	237	11	132	0.00092397	226	0.00333049	217	-9
2585	0.000920965	227	0.0113022	218	-9	2181	0.000923774	227	0.00484042	248	21
51067	0.000919332	228	0.0105255	208	-20	5019	0.000921964	228	0.00288301	205	-23
55349	0.000919161	229	0.0106098	212	-17	22845	0.000921671	229	0.00331959	216	-13
2194	0.000918403	230	0.0394246	355	125	5279	0.00092056	230	0.0025893	199	-31
7360	0.00091796	231	0.0122069	227	-4	51520	0.000919547	231	0.00260369	200	-31
954	0.000913156	232	0.0111671	216	-16	2593	0.000917402	232	0.00298222	208	-24
6482	0.000910987	233	0.0147865	244	11	5291	0.000917092	233	0.00284692	204	-29
2132	0.000908712	234	0.0123116	228	-6	6898	0.000915885	234	0.0127898	351	117
18	0.0009084	235	0.0358682	345	110	2027	0.000910814	235	0.00333543	218	-17
125061	0.000907051	236	0.0132912	233	-3	10873	0.000908735	236	0.00380302	227	-9
129642	0.000906447	237	0.0128019	229	-8	8898	0.000907617	237	0.00296975	207	-30
10998	0.000902785	238	0.0211875	276	38	1491	0.000906507	238	0.00565122	265	27
27087	0.00090212	239	0.0119136	225	-14	55312	0.000900394	239	0.00399521	231	-8
2822	0.000901114	240	0.011558	219	-21	5805	0.000896384	240	0.00305574	211	-29
3098	0.000897588	241	0.0206322	273	32	1718	0.000896029	241	0.00756654	298	57
2224	0.000894003	242	0.0152484	245	3	81537	0.000894487	242	0.0031211	212	-30
2936	0.00089354	243	0.0387247	353	110	8694	0.000893805	243	0.00353876	222	-21
3376	0.000889879	244	0.0121988	226	-18	1717	0.000890955	244	0.0050398	252	8
10841	0.000889041	245	0.0166405	254	9	2673	0.000889773	245	0.00369895	226	-19
4047	0.000887749	246	0.0128927	230	-16	2098	0.00088814	246	0.00325247	215	-31
160428	0.000887289	247	0.012902	231	-16	23396	0.000885972	247	0.00411918	232	-15
2643	0.000886922	248	0.0193182	268	20	7371	0.000884131	248	0.00357066	224	-24
771	0.000885631	249	0.0141083	240	-9	23659	0.000883632	249	0.00449458	238	-11
4597	0.000881114	250	0.0133969	236	-14	3703	0.000882475	250	0.00344453	219	-31
9514	0.000877978	251	0.01462	243	-8	29072	0.000882077	251	0.00391243	229	-22
55304	0.000877195	252	0.0142745	241	-11	119391	0.000878319	252	0.00352419	221	-31
100	0.00087265	253	0.0238852	291	38	29925	0.000872795	253	0.00456291	241	-12
124454	0.000871869	254	0.0133504	235	-19	6391	0.000872498	254	0.00549478	263	9
249	0.000871752	255	0.0133467	234	-21	5224	0.000871603	255	0.0039745	230	-25
2938	0.000869559	256	0.0138494	238	-18	2194	0.000864552	256	0.0912748	608	352
5214	0.000867171	257	0.0160023	251	-6	124975	0.00086319	257	0.00522448	257	0
2729	0.000866229	258	0.0184617	261	3	22856	0.000861532	258	0.00455904	240	-18
2589	0.000865129	259	0.0144119	242	-17	55454	0.000854773	259	0.00472271	246	-13
2134	0.000864001	260	0.0138871	239	-21	54947	0.000854168	260	0.0054833	262	2
6241	0.000861715	261	0.0155147	247	-14	314	0.000852	261	0.00514157	256	-5
5167	0.000861583	262	0.0223043	281	19	60495	0.000851609	262	0.00416945	234	-28
23193	0.000856708	263	0.0169029	255	-8	83594	0.000847812	263	0.00451518	239	-24
2523	0.000856548	264	0.0160686	252	-12	2882	0.000846854	264	0.00424978	236	-28
11320	0.000856501	265	0.0157879	248	-17	6303	0.000845874	265	0.00434096	237	-28
2806	0.000852828	266	0.160899	580	314	80222	0.000845041	266	0.00423341	235	-31
54947	0.000852826	267	0.0207973	274	7	3295	0.000844908	267	0.00619187	271	4
5352	0.000848731	268	0.015806	250	-18	30	0.000842233	268	0.00838209	309	41
1376	0.000848036	269	0.0190519	265	-4	2525	0.000841462	269	0.00501781	251	-18
1588	0.000844495	270	0.0154553	246	-24	51074	0.000841003	270	0.00461006	245	-25
2673	0.000840683	271	0.0171706	256	-15	10588	0.00083743	271	0.00458225	242	-29
2203	0.000839479	272	0.0230423	284	12	3030	0.000835991	272	0.00692144	286	14
79644	0.000838904	273	0.0157941	249	-24	8704	0.000835388	273	0.00506271	253	-20
5409	0.000835581	274	0.0164556	253	-21	80146	0.000832893	274	0.00460481	244	-30
5832	0.000834824	275	0.0182767	260	-15	1352	0.00083123	275	0.00508074	254	-21
1841	0.000832829	276	0.0176263	258	-18	83549	0.000829042	276	0.00512067	255	-21
3425	0.000827407	277	0.018672	264	-13	230	0.000826123	277	0.00714493	291	14
23530	0.000824477	278	0.0303655	318	40	4248	0.000822897	278	0.00491612	249	-29
2982	0.000821438	279	0.0185194	263	-16	126129	0.000821215	279	0.00687007	283	4
5728	0.000815694	280	0.0232555	285	5	873	0.000821158	280	0.00495721	250	-30
5332	0.000814119	281	0.019168	266	-15	247	0.000818217	281	0.00578425	266	-15
26227	0.000812817	282	0.0205671	272	-10	7167	0.000817892	282	0.00627865	272	-10
349565	0.000812625	283	0.0335923	335	52	5142	0.000817601	283	0.00532732	260	-23
5169	0.00080926	284	0.0289875	312	28	6610	0.000816906	284	0.00536396	261	-23
23127	0.000806864	285	0.0184672	262	-23	594	0.000808226	285	0.00717431	292	7
54675	0.000798248	286	0.0192816	267	-19	26275	0.000807474	286	0.00636001	276	-10
5433	0.000797086	287	0.0248776	295	8	2947	0.000806661	287	0.00563288	264	-23
55798	0.000795744	288	0.0214311	278	-10	9583	0.000803044	288	0.00617826	270	-18
93650	0.000795736	289	0.0260667	302	13	55229	0.000802508	289	0.00614504	269	-20
1595	0.00079196	290	0.0204872	271	-19	1376	0.000801935	290	0.00779399	300	10
9415	0.000791681	291	0.019996	269	-22	26279	0.000796115	291	0.00856061	311	20
8824	0.000791415	292	0.0201109	270	-22	9453	0.000795646	292	0.00799005	301	9
3795	0.000787872	293	0.0210852	275	-18	4023	0.000794418	293	0.00632482	274	-19
216	0.000787129	294	0.0241622	292	-2	3706	0.000794029	294	0.00700747	288	-6
5631	0.00078434	295	0.0235387	288	-7	56267	0.000793311	295	0.00596644	267	-28
6716	0.000779121	296	0.0213082	277	-19	1118	0.000792254	296	0.00983245	322	26
2618	0.000776066	297	0.0306586	321	24	5289	0.000791876	297	0.00642287	278	-19
8833	0.000771164	298	0.0226046	282	-16	122622	0.000791872	298	0.00633426	275	-23
2137	0.000771152	299	0.0265323	304	5	55699	0.000789768	299	0.00608773	268	-31
493911	0.000770547	300	0.0337535	338	38	8760	0.000788109	300	0.00670473	281	-19
6342	0.000770159	301	0.023316	286	-15	160428	0.000787511	301	0.00643654	279	-22
874	0.000769975	302	0.022241	280	-22	55703	0.000786832	302	0.00769112	299	-3
3712	0.000769883	303	0.0244293	293	-10	3712	0.000786591	303	0.0063738	277	-26
7941	0.000767098	304	0.0227257	283	-21	7084	0.000786324	304	0.00655802	280	-24
51302	0.000763706	305	0.0235875	289	-16	51060	0.000785527	305	0.00631536	273	-32
2747	0.000761382	306	0.0301602	315	9	4507	0.000775795	306	0.00704496	289	-17
84803	0.000761237	307	0.0257347	300	-7	34	0.000775555	307	0.0113874	334	27
2752	0.000760542	308	0.031554	326	18	6652	0.000775391	308	0.0141078	366	58
5740	0.000759514	309	0.0234919	287	-22	8560	0.000775237	309	0.00704562	290	-19
6723	0.000758089	310	0.0502794	380	70	4594	0.000774709	310	0.00818337	305	-5
79944	0.00075714	311	0.0237729	290	-21	8540	0.000774626	311	0.00674253	282	-29
3703	0.000756637	312	0.0268343	305	-7	2527	0.00077339	312	0.00748303	296	-16
29968	0.000755178	313	0.0301655	316	3	79868	0.000771462	313	0.00687676	284	-29
79868	0.000753849	314	0.0248488	294	-20	10157	0.000767962	314	0.0118408	340	26
84172	0.000750991	315	0.0313389	325	10	84803	0.000763686	315	0.00750991	297	-18
50940	0.000750619	316	0.0254158	298	-18	54	0.000763361	316	0.00965485	321	5
2954	0.000749236	317	0.0263414	303	-14	10162	0.000761344	317	0.00938863	317	0
166929	0.000748947	318	0.0302667	317	-1	30833	0.000760931	318	0.0567053	536	218
55500	0.000748528	319	0.0258913	301	-18	4677	0.000760358	319	0.00737984	293	-26
55650	0.000746065	320	0.0252686	296	-24	2058	0.000760289	320	0.00742845	295	-25
8540	0.000744799	321	0.025289	297	-24	65263	0.000759881	321	0.016269	378	57
1576	0.000743705	322	0.0308157	322	0	2330	0.000759764	322	0.00740862	294	-28
157506	0.000743043	323	0.0268757	306	-17	3251	0.000753224	323	0.0192859	398	75
56603	0.000741682	324	0.025547	299	-25	5167	0.000751329	324	0.0134461	360	36
53947	0.000741306	325	0.029371	313	-12	6609	0.000750726	325	0.00827151	307	-18
8802	0.000733082	326	0.0327918	328	2	3420	0.000750243	326	0.0095407	320	-6
1118	0.000732023	327	0.0499083	379	52	2877	0.000747143	327	0.00816156	304	-23
22856	0.000729909	328	0.0305613	320	-8	113612	0.000746814	328	0.00807619	303	-25
10423	0.00072959	329	0.0304467	319	-10	4668	0.000744758	329	0.00933879	316	-13
8879	0.000728826	330	0.0285767	310	-20	2944	0.000744515	330	0.00845994	310	-20
9533	0.000728699	331	0.035041	342	11	5281	0.000742429	331	0.00829864	308	-23
26007	0.000727278	332	0.0309035	323	-9	4846	0.000737102	332	0.013488	362	30
2326	0.000727073	333	0.0275729	307	-26	2591	0.00073703	333	0.00888244	312	-21
8527	0.000726817	334	0.0280123	308	-26	4128	0.000736284	334	0.01463	369	35
955	0.000726489	335	0.0294237	314	-21	1375	0.000735938	335	0.0120045	342	7
5338	0.000725746	336	0.0282941	309	-27	11282	0.000733978	336	0.00911513	314	-22
84245	0.000721256	337	0.0287611	311	-26	23438	0.00072985	337	0.00901075	313	-24
2539	0.00071885	338	0.0312235	324	-14	8277	0.000729627	338	0.0120899	344	6
22845	0.000717623	339	0.0329421	329	-10	85365	0.000728685	339	0.0109263	331	-8
2180	0.000717227	340	0.0378673	350	10	10901	0.00072835	340	0.0105754	328	-12
22978	0.000716662	341	0.142572	555	214	5211	0.000727685	341	0.0108314	330	-11
26279	0.000714756	342	0.0397138	356	14	51109	0.000727166	342	0.0118086	339	-3
51181	0.000708854	343	0.0337035	336	-7	4190	0.000726822	343	0.0114777	335	-8
1120	0.000708321	344	0.0331901	330	-14	272	0.000726352	344	0.0102521	324	-20
56474	0.000700599	345	0.0324321	327	-18	55577	0.000725265	345	0.0159771	375	30
438	0.000698205	346	0.0332911	333	-13	6723	0.000724223	346	0.4052	893	547
7372	0.0006964	347	0.0956335	466	119	251	0.000723297	347	0.00939493	318	-29
8974	0.00069249	348	0.034927	341	-7	55217	0.000723048	348	0.00944978	319	-29
1738	0.00069228	349	0.0399536	357	8	8309	0.000720905	349	0.0106837	329	-20
2877	0.000689994	350	0.0337294	337	-13	686	0.00071819	350	0.0197082	399	49
51111	0.00068974	351	0.0357936	344	-7	27232	0.000718071	351	0.0286177	447	96
57038	0.000689694	352	0.0332504	331	-21	25796	0.000717455	352	0.0132027	356	4
23395	0.000689555	353	0.0332736	332	-21	93183	0.000717289	353	0.0102373	323	-30
2058	0.000688689	354	0.0335738	334	-20	10390	0.000712297	354	0.0213894	410	56
1645	0.000687532	355	0.0337767	339	-16	2762	0.000710567	355	0.0130026	354	-1
4121	0.000686173	356	0.0344922	340	-16	162417	0.000709809	356	0.0103051	325	-31
5033	0.000685492	357	0.0361729	348	-9	1890	0.000709799	357	0.168624	705	348
50614	0.000681814	358	0.0360997	347	-11	5917	0.000707952	358	0.0103992	326	-32
5336	0.000681486	359	0.0372484	349	-10	3373	0.00070691	359	0.0104384	327	-32
5143	0.000681133	360	0.0359968	346	-14	55276	0.000705243	360	0.014298	367	7
3099	0.000678598	361	0.0617924	402	41	212	0.000703133	361	0.0109315	332	-29
8382	0.000677647	362	0.0841605	443	81	1789	0.000702876	362	0.0120785	343	-19
10056	0.000677296	363	0.0353398	343	-20	4952	0.000702463	363	0.0112484	333	-30
4190	0.000674676	364	0.0572994	394	30	246721	0.000701192	364	0.013471	361	-3
1573	0.000672468	365	0.0379203	351	-14	79611	0.000700256	365	0.0129599	353	-12
8702	0.000671637	366	0.0419803	362	-4	203	0.000699662	366	0.0122004	345	-21
80270	0.000666895	367	0.0387056	352	-15	7263	0.000699444	367	0.0118729	341	-26
11226	0.000666299	368	0.0390172	354	-14	586	0.000698715	368	0.155096	695	327
79723	0.000664078	369	0.0407035	359	-10	2983	0.000696656	369	0.0123442	348	-21
1581	0.000662729	370	0.0402386	358	-12	9836	0.000696456	370	0.0122742	346	-24
2181	0.000657056	371	0.0511872	382	11	4832	0.000696211	371	0.0239698	425	54
10380	0.000654268	372	0.0414129	361	-11	23464	0.000695813	372	0.0133503	359	-13
7358	0.000654167	373	0.0445431	365	-8	6821	0.000694224	373	0.0116808	337	-36
9536	0.00065375	374	0.042827	363	-11	2203	0.000694218	374	0.0225334	421	47
11238	0.000653278	375	0.0451787	367	-8	23556	0.00069403	375	0.0126425	349	-26
239	0.000648328	376	0.0410009	360	-16	3704	0.000692385	376	0.0163278	380	4
54938	0.00064487	377	0.0430499	364	-13	250	0.000692028	377	0.0115284	336	-41
55163	0.000644197	378	0.0668738	414	36	1579	0.00069127	378	0.0117345	338	-40
440	0.000643765	379	0.445649	850	471	2729	0.000689642	379	0.0157522	374	-5
158	0.000643624	380	0.0593142	396	16	2954	0.000688128	380	0.0133399	358	-22
150763	0.000637886	381	0.0477371	373	-8	29968	0.000686849	381	0.108544	630	249
5426	0.000633586	382	0.0485149	374	-8	26229	0.000684068	382	0.0132243	357	-25
1633	0.000633062	383	0.0630455	405	22	7390	0.000683432	383	0.0130497	355	-28
4522	0.000632294	384	0.0614592	400	16	5422	0.000683038	384	0.0151748	371	-13
6470	0.00063172	385	0.100195	481	96	1644	0.000682919	385	0.134324	662	277
2878	0.000631298	386	0.0452579	368	-18	3418	0.000682763	386	0.0161698	376	-10
1579	0.000630611	387	0.0449176	366	-21	81490	0.000682677	387	0.0123108	347	-40
55300	0.000630584	388	0.0475653	372	-16	5091	0.000680947	388	0.0127801	350	-38
126129	0.000630344	389	0.0566898	393	4	2222	0.000679306	389	0.0138675	365	-24
55577	0.000628999	390	0.0866119	447	57	11041	0.000677267	390	0.0128786	352	-38
56985	0.000628319	391	0.0698045	420	29	3073	0.000673144	391	0.0273893	442	51
2937	0.00062495	392	0.134824	543	151	253558	0.000672701	392	0.019893	400	8
3419	0.000624047	393	0.0537174	384	-9	8681	0.000672678	393	0.019202	396	3
3291	0.000622854	394	0.0470871	369	-25	50808	0.000670787	394	0.0136752	363	-31
5145	0.000620214	395	0.0472579	371	-24	217	0.000666217	395	0.0606131	544	149
50515	0.000619471	396	0.0471027	370	-26	51082	0.000665527	396	0.0170125	386	-10
189	0.000618368	397	0.1127	503	106	123283	0.000664911	397	0.0137616	364	-33
221357	0.000617241	398	0.0490143	377	-21	15	0.000663741	398	0.0147359	370	-28
348158	0.000616395	399	0.0488121	375	-24	130589	0.000662711	399	0.0164593	382	-17
124	0.00061575	400	0.0557623	390	-10	1103	0.000658657	400	0.015747	373	-27
2591	0.00061297	401	0.0509644	381	-20	23127	0.000656944	401	0.0144983	368	-33
3373	0.000612179	402	0.0489118	376	-26	55191	0.000655899	402	0.0192209	397	-5
27349	0.000611823	403	0.0558279	391	-12	5160	0.000654116	403	0.0167937	384	-19
2222	0.000608349	404	0.0549125	387	-17	373156	0.000652339	404	0.0154652	372	-32
586	0.00060701	405	0.381711	794	389	5033	0.000651665	405	0.0166113	383	-22
5160	0.000603307	406	0.0541223	385	-21	4329	0.000650776	406	0.0168754	385	-21
7468	0.000602985	407	0.0552755	389	-18	7389	0.000646932	407	0.016281	379	-28
56052	0.000600893	408	0.0527152	383	-25	7358	0.000645665	408	0.0176867	389	-19
27090	0.000599535	409	0.0564184	392	-17	33	0.000645491	409	0.0163646	381	-28
1491	0.000597622	410	0.116942	508	98	2356	0.000642456	410	0.0201027	401	-9
5289	0.000595722	411	0.05429	386	-25	60490	0.000642047	411	0.0162576	377	-34
2819	0.000593402	412	0.0903078	452	40	64802	0.000641085	412	0.0267803	441	29
51706	0.000588643	413	0.0551597	388	-25	1723	0.000639219	413	0.0186286	395	-18
3292	0.000587663	414	0.0606519	398	-16	1892	0.000637009	414	0.0223307	420	6
1890	0.000586168	415	0.136884	547	132	387787	0.000635728	415	0.0178586	391	-24
5425	0.000585538	416	0.0617161	401	-15	6888	0.000633282	416	0.0213592	409	-7
57804	0.000585214	417	0.0618163	403	-14	54981	0.000632531	417	0.0173545	387	-30
84264	0.000584899	418	0.0582365	395	-23	2132	0.00063104	418	0.0179276	392	-26
200316	0.000584792	419	0.060777	399	-20	4245	0.0006308	419	0.0208583	403	-16
8776	0.000583855	420	0.0698292	421	1	3292	0.000629632	420	0.0209901	404	-16
64816	0.000582761	421	0.0690061	418	-3	3052	0.000629618	421	0.0174171	388	-33
3612	0.000580952	422	0.104054	489	67	5431	0.000628539	422	0.0216721	413	-9
978	0.000575147	423	0.151758	569	146	10400	0.000626679	423	0.0177553	390	-33
54981	0.000575038	424	0.0598118	397	-27	5283	0.00062387	424	0.0180491	393	-31
27350	0.000572701	425	0.0645716	407	-18	5313	0.000623832	425	0.0258375	436	11
83852	0.000572021	426	0.0645493	406	-20	54884	0.000621359	426	0.0183844	394	-32
3294	0.000570068	427	0.0774873	432	5	4842	0.000619348	427	0.0291498	452	25
5471	0.000570041	428	0.0622231	404	-24	2746	0.000615737	428	0.0246413	428	0
5208	0.000568497	429	0.0647978	408	-21	11019	0.000615643	429	0.0204076	402	-27
768	0.00056807	430	0.0692302	419	-11	56848	0.000614979	430	0.0256345	434	4
5743	0.000567226	431	0.0932559	459	28	1120	0.000613559	431	0.0213348	408	-23
51056	0.000564667	432	0.348121	765	333	23600	0.000610811	432	0.0229025	423	-9
55224	0.000561945	433	0.0659242	411	-22	55500	0.000607477	433	0.0211607	405	-28
5162	0.000561621	434	0.0666897	413	-21	5432	0.000606404	434	0.0250504	431	-3
2939	0.00055879	435	0.0656868	410	-25	43	0.000606074	435	0.0228101	422	-13
203	0.000557717	436	0.07279	423	-13	79143	0.000605393	436	0.0281907	445	9
6303	0.000557066	437	0.0656113	409	-28	11164	0.000605129	437	0.0211873	406	-31
122622	0.000556733	438	0.0663039	412	-26	8443	0.000604697	438	0.0229797	424	-14
2997	0.000556558	439	0.0669909	415	-24	8867	0.000604655	439	0.0213347	407	-32
3423	0.000556279	440	0.0741411	426	-14	54965	0.000599484	440	0.0221321	418	-22
63826	0.000554618	441	0.0920407	455	14	2936	0.000597198	441	0.0519379	521	80
2731	0.000553988	442	0.0766421	430	-12	2720	0.000596895	442	0.0290219	450	8
4351	0.000552829	443	0.0809471	438	-5	954	0.00059686	443	0.0219245	415	-28
445	0.000550993	444	0.201116	635	191	6487	0.000595276	444	0.0219655	416	-28
1615	0.00054927	445	0.0671853	416	-29	51706	0.000594929	445	0.0217892	414	-31
2949	0.000549054	446	0.0689694	417	-29	1355	0.000594028	446	0.0219853	417	-29
23729	0.000545278	447	0.0734095	424	-23	1719	0.000592457	447	0.0253315	433	-14
79888	0.000543331	448	0.0980126	475	27	2193	0.000591795	448	0.0222068	419	-29
6389	0.00054187	449	0.0963851	467	18	2583	0.000591199	449	0.0343316	475	26
64600	0.000537544	450	0.096482	468	18	79837	0.000588946	450	0.0287767	448	-2
112483	0.000537531	451	0.0723561	422	-29	27087	0.000588853	451	0.0246605	429	-22
549	0.00053596	452	0.0755664	428	-24	8801	0.000588306	452	0.0291455	451	-1
272	0.000535053	453	0.079324	433	-20	5136	0.000586565	453	0.0241643	426	-27
80146	0.000531518	454	0.0736039	425	-29	27090	0.00058614	454	0.0241686	427	-27
8398	0.000530714	455	0.0998401	479	24	93650	0.000583672	455	0.0312947	462	7
138429	0.000530311	456	0.0971279	471	15	5330	0.000583264	456	0.0264302	439	-17
5238	0.000529971	457	0.117696	510	53	51380	0.000582482	457	0.0550035	531	74
4843	0.000529872	458	0.141252	554	96	5096	0.00058146	458	0.0252368	432	-26
9023	0.000529803	459	0.0744805	427	-32	5558	0.000580981	459	0.0295934	454	-5
5130	0.000527915	460	0.0770071	431	-29	6296	0.000580501	460	0.0247746	430	-30
23236	0.000526055	461	0.0811391	439	-22	9061	0.000577462	461	0.0478725	511	50
8612	0.000525409	462	0.0867445	448	-14	2739	0.000577281	462	0.0299151	456	-6
5305	0.000525079	463	0.0997073	478	15	55902	0.000575817	463	0.0320407	464	1
27306	0.000524376	464	0.0765049	429	-35	11343	0.000575664	464	0.0803313	586	122
5319	0.000524055	465	0.103226	486	21	1716	0.000574848	465	0.0267555	440	-25
9227	0.000520416	466	0.0804865	437	-29	2950	0.0005734	466	0.0259251	437	-29
1503	0.000520072	467	0.0801111	435	-32	438	0.000572045	467	0.0295029	453	-14
5430	0.000518185	468	0.100584	483	15	9517	0.000571023	468	0.0281935	446	-22
5096	0.000516115	469	0.0804834	436	-33	5049	0.000569563	469	0.0258279	435	-34
79947	0.000514649	470	0.0800933	434	-36	23483	0.000568287	470	0.0260192	438	-32
8528	0.000514434	471	0.0833802	442	-29	4282	0.000564715	471	0.064996	555	84
7054	0.000512973	472	0.0812152	440	-32	2805	0.000564706	472	0.32946	834	362
57171	0.000512904	473	0.0918537	454	-19	10558	0.000563216	473	0.0296715	455	-18
144245	0.000511795	474	0.0849836	444	-30	978	0.000561702	474	0.0566303	535	61
219	0.000510493	475	0.153996	572	97	5147	0.000561529	475	0.0275423	443	-32
84720	0.000509927	476	0.0818203	441	-35	51144	0.000558801	476	0.0333683	472	-4
4143	0.000507923	477	0.112586	501	24	6817	0.000557814	477	0.0276529	444	-33
79087	0.000506211	478	0.0921556	456	-22	9869	0.000557665	478	0.0326974	470	-8
84992	0.000506172	479	0.0862163	446	-33	4144	0.000554236	479	0.0519817	522	43
5226	0.000506026	480	0.0861415	445	-35	1854	0.000553661	480	0.0287875	449	-31
10965	0.000505646	481	0.115256	506	25	471	0.000552596	481	0.0376519	482	1
84812	0.000502461	482	0.0913179	453	-29	10768	0.00055176	482	0.0305518	459	-23
10840	0.000502365	483	0.0887195	450	-33	117248	0.000551107	483	0.0299901	457	-26
5198	0.000502213	484	0.0873985	449	-35	4258	0.000547085	484	0.0307976	461	-23
9836	0.00050132	485	0.0936556	460	-25	64324	0.000546792	485	0.0351089	477	-8
1583	0.00050046	486	0.0922342	458	-28	2584	0.00054606	486	0.0324899	467	-19
5439	0.000500185	487	0.110074	496	9	3628	0.00054473	487	0.0355976	478	-9
2805	0.000499691	488	0.94355	1165	677	53343	0.000543663	488	0.0316794	463	-25
1718	0.000498513	489	0.13967	551	62	4247	0.000543167	489	0.042841	493	4
1555	0.000498359	490	0.089146	451	-39	7407	0.000542767	490	0.030655	460	-30
3418	0.000497219	491	0.106421	490	-1	60489	0.000540125	491	0.0326764	469	-22
8611	0.000496269	492	0.100377	482	-10	4597	0.000539703	492	0.0339925	474	-18
25902	0.000496065	493	0.0999915	480	-13	5143	0.00053952	493	0.0328769	471	-22
10162	0.000495277	494	0.103451	487	-7	10135	0.000539327	494	0.0822192	594	100
84444	0.000495031	495	0.0949237	463	-32	79087	0.000539079	495	0.0325142	468	-27
1040	0.000493763	496	0.096574	469	-27	11332	0.000538108	496	0.163941	702	206
1375	0.000493607	497	0.11245	500	3	3613	0.000537348	497	0.098082	614	117
3614	0.000490874	498	0.0996992	477	-21	84264	0.000536142	498	0.03246	466	-32
5331	0.000489453	499	0.0974662	473	-26	7378	0.000535221	499	0.111504	634	135
7365	0.000489304	500	0.0952968	465	-35	5048	0.000534666	500	0.0324544	465	-35
1160	0.000485546	501	0.0922338	457	-44	5331	0.0005333	501	0.0366533	480	-21
270	0.000484396	502	0.102236	485	-17	222	0.000528363	502	0.042924	494	-8
23417	0.00048286	503	0.098097	476	-27	8802	0.000527941	503	0.0432657	495	-8
84735	0.00048284	504	0.587313	938	434	8813	0.000527692	504	0.033991	473	-31
1594	0.000482725	505	0.0939817	462	-43	27124	0.000526867	505	0.0356714	479	-26
3251	0.000482505	506	0.213532	649	143	957	0.000525606	506	0.0379684	484	-22
9453	0.000482015	507	0.120917	519	12	3945	0.000524475	507	0.0395611	489	-18
6715	0.00048074	508	0.0949823	464	-44	2184	0.000524418	508	0.0472722	510	2
29920	0.000479201	509	0.230416	673	164	54344	0.000524232	509	0.0347695	476	-33
48	0.000479029	510	0.146498	561	51	80142	0.000523972	510	0.0386144	485	-25
51728	0.000477978	511	0.123025	521	10	29922	0.000521777	511	0.0750679	581	70
5315	0.000477687	512	0.134103	541	29	3931	0.000521332	512	0.036736	481	-31
6391	0.000477514	513	0.133048	538	25	79178	0.000518328	513	0.0378677	483	-30
242	0.000476375	514	0.0970191	470	-44	4351	0.000512826	514	0.0578022	537	23
8659	0.000476354	515	0.125298	527	12	1545	0.000512738	515	0.0387768	486	-29
192134	0.000475973	516	0.0973393	472	-44	79723	0.000512256	516	0.0440126	498	-18
113612	0.000474701	517	0.0977226	474	-43	10621	0.000510812	517	0.0468286	508	-9
384	0.000473998	518	0.162212	586	68	8974	0.000510776	518	0.0417685	492	-26
197257	0.000472817	519	0.101598	484	-35	2053	0.000510101	519	0.0395012	488	-31
64324	0.000471472	520	0.106813	491	-29	7054	0.000507464	520	0.0392459	487	-33
661	0.000470678	521	0.127607	532	11	374378	0.000504881	521	0.0405849	491	-30
29926	0.000469693	522	0.13783	549	27	8398	0.000502772	522	0.0583803	540	18
5283	0.00046906	523	0.10383	488	-35	1737	0.000500546	523	0.0448501	500	-23
501	0.000468487	524	0.394076	810	286	8869	0.0005001	524	0.0464077	506	-18
3163	0.000467893	525	0.144505	558	33	2875	0.000499847	525	0.0588724	542	17
27159	0.000467219	526	0.18803	617	91	84265	0.00049932	526	0.0504865	519	-7
224	0.000466013	527	0.19243	625	98	2752	0.000497351	527	0.0701975	565	38
3420	0.000463657	528	0.119958	516	-12	3033	0.000496831	528	0.074949	580	52
57026	0.000458895	529	0.160799	579	50	1798	0.000496043	529	0.0550481	532	3
11332	0.0004572	530	0.14691	562	32	5226	0.00049541	530	0.0436832	497	-33
593	0.000456307	531	0.120383	518	-13	11185	0.000491476	531	0.0434104	496	-35
126	0.000456229	532	0.123983	525	-7	51763	0.000491315	532	0.0450161	501	-31
33	0.00045597	533	0.110284	497	-36	55627	0.000490808	533	0.0453257	502	-31
1609	0.000455527	534	0.109021	494	-40	10380	0.00049069	534	0.0442559	499	-35
5146	0.000455369	535	0.107914	492	-43	55870	0.000489884	535	0.0509524	520	-15
23649	0.000455187	536	0.118567	512	-24	5336	0.000489246	536	0.0489019	512	-24
766	0.000454067	537	0.122545	520	-17	221	0.000488913	537	0.0555682	534	-3
326625	0.000452924	538	0.109875	495	-43	3939	0.00048772	538	0.0503197	517	-21
29071	0.000452507	539	0.108581	493	-46	84172	0.000486376	539	0.0549497	530	-9
55256	0.00045232	540	0.112693	502	-38	11320	0.000486038	540	0.0461822	504	-36
246	0.000451729	541	0.11966	515	-26	56474	0.000485399	541	0.0457658	503	-38
80339	0.000451545	542	0.117276	509	-33	56623	0.000484877	542	0.0467229	507	-35
8443	0.000451415	543	0.119567	514	-29	4598	0.000484249	543	0.0462738	505	-38
55512	0.000450642	544	0.116333	507	-37	1757	0.000483929	544	0.0494394	515	-29
3707	0.000450601	545	0.112233	499	-46	11238	0.000482593	545	0.0493036	514	-31
27294	0.000450588	546	0.110525	498	-48	5130	0.000478529	546	0.0531539	526	-20
3067	0.000447783	547	0.179418	607	60	3376	0.000477513	547	0.0469862	509	-38
1632	0.000446457	548	0.126683	530	-18	435	0.000477338	548	0.0804524	587	39
847	0.000445951	549	0.113517	504	-45	5169	0.000475742	549	0.081638	593	44
29085	0.000443711	550	0.140898	553	3	56898	0.000475493	550	0.0709048	573	23
80347	0.000442031	551	0.123472	524	-27	166929	0.000474126	551	0.0702237	566	15
4258	0.000441467	552	0.118223	511	-41	9	0.000473912	552	0.0489974	513	-39
1356	0.000441106	553	0.115192	505	-48	8790	0.000473368	553	0.0524368	525	-28
27165	0.000440466	554	0.880552	1138	584	8854	0.000472299	554	0.0580114	538	-16
122481	0.00043905	555	0.131892	536	-19	5445	0.000471166	555	0.0494609	516	-39
337876	0.0004377	556	0.132081	537	-19	5223	0.000470583	556	0.0548392	529	-27
2548	0.000436519	557	0.227507	668	111	29929	0.000470508	557	0.0522847	524	-33
120227	0.00043553	558	0.125701	528	-30	4548	0.000470422	558	0.0610999	547	-11
51601	0.000435455	559	0.118676	513	-46	124583	0.000468568	559	0.0551494	533	-26
5142	0.000435274	560	0.12334	523	-37	132158	0.000468313	560	0.0671467	558	-2
1644	0.000434092	561	0.679779	994	433	2639	0.000468172	561	0.0504676	518	-43
4846	0.000433328	562	0.229095	670	108	22934	0.000465792	562	0.0539758	528	-34
2193	0.000433131	563	0.120066	517	-46	1374	0.000465568	563	0.0704382	569	6
27232	0.000432096	564	0.389309	805	241	3294	0.00046539	564	0.0745929	579	15
9945	0.000431084	565	0.133606	540	-25	1584	0.000463817	565	0.0860856	602	37
6646	0.00043075	566	0.177048	601	35	377841	0.000463647	566	0.078182	585	19
5322	0.000430655	567	0.164806	591	24	5426	0.000463386	567	0.0638899	552	-15
5151	0.00043021	568	0.126508	529	-39	8372	0.000461595	568	0.0519861	523	-45
51082	0.000429964	569	0.156474	575	6	30834	0.000460843	569	0.0649439	554	-15
22928	0.000429091	570	0.144052	557	-13	10587	0.000460751	570	0.0539038	527	-43
271	0.00042883	571	0.135046	544	-27	3098	0.00045883	571	0.155279	696	125
2327	0.000428281	572	0.123161	522	-50	3155	0.000457479	572	0.0593107	543	-29
4669	0.000427182	573	0.124128	526	-47	51071	0.000455481	573	0.0617367	548	-25
56623	0.000423492	574	0.134213	542	-32	25902	0.000454511	574	0.06356	551	-23
686	0.000423065	575	0.225491	665	90	6241	0.000453479	575	0.0628634	550	-25
199857	0.000422071	576	0.130935	535	-41	5213	0.000452257	576	0.065694	556	-20
7407	0.000421396	577	0.127483	531	-46	2766	0.000452154	577	0.0584244	541	-36
9054	0.000421195	578	0.127907	533	-45	80270	0.000451722	578	0.0580929	539	-39
79695	0.000421188	579	0.133189	539	-40	10007	0.000448913	579	0.0609786	545	-34
6898	0.000418666	580	0.550894	916	336	64425	0.000448798	580	0.0702705	568	-12
283209	0.000417669	581	0.130187	534	-47	27159	0.000447429	581	0.093918	610	29
84693	0.000417476	582	0.135466	545	-37	6419	0.000447232	582	0.0673588	559	-23
1571	0.000417116	583	0.161366	583	0	216	0.000447112	583	0.068407	563	-20
84920	0.000416608	584	0.136901	548	-36	5150	0.000441176	584	0.0625764	549	-35
3029	0.000414394	585	0.136808	546	-39	2876	0.000439748	585	0.0610202	546	-39
1807	0.000413986	586	0.179066	606	20	6820	0.000439698	586	0.414141	904	318
412	0.000413821	587	0.144926	559	-28	2137	0.000438879	587	0.0657635	557	-30
2528	0.000413528	588	0.140059	552	-36	80347	0.000437685	588	0.0678064	561	-27
5959	0.000412558	589	0.156488	576	-13	9582	0.000437603	589	0.0639189	553	-36
6611	0.00041206	590	0.282561	717	127	53354	0.000436573	590	0.0673922	560	-30
55191	0.000410491	591	0.219003	657	66	8611	0.000432873	591	0.0772493	583	-8
3631	0.000408364	592	0.142833	556	-36	9023	0.000431827	592	0.0689581	564	-28
1806	0.000408056	593	0.370061	786	193	10201	0.000429736	593	0.137107	668	75
762	0.000407692	594	0.15459	573	-21	39	0.000427633	594	0.0804973	588	-6
81537	0.000405249	595	0.138882	550	-45	3156	0.000426296	595	0.0707686	571	-24
83549	0.000404904	596	0.148782	563	-33	587	0.000422506	596	0.9455	1177	581
3421	0.000404091	597	0.161662	584	-13	10840	0.00042234	597	0.070237	567	-30
1723	0.000403897	598	0.149072	564	-34	53947	0.000422146	598	0.0778391	584	-14
23305	0.000403532	599	0.182254	611	12	23632	0.000420096	599	0.0742186	578	-21
4245	0.000401578	600	0.162851	588	-12	112483	0.000419243	600	0.0708254	572	-28
2983	0.000401297	601	0.151914	570	-31	29920	0.000418899	601	0.151539	685	84
10588	0.000401228	602	0.155365	574	-28	54107	0.000418117	602	0.0859209	600	-2
54578	0.000399737	603	0.149253	565	-38	5151	0.000416868	603	0.0733668	575	-28
6390	0.000397698	604	0.198445	631	27	56624	0.000416065	604	0.073649	576	-28
51	0.000397467	605	0.151385	568	-37	875	0.00041592	605	0.123537	651	46
55907	0.000397324	606	0.237097	678	72	2182	0.000415731	606	0.134549	664	58
129807	0.000397043	607	0.146249	560	-47	2990	0.000415705	607	0.07383	577	-30
1553	0.000396178	608	0.152502	571	-37	9533	0.000414991	608	0.0876722	604	-4
10390	0.000395217	609	0.270221	702	93	122970	0.000414688	609	0.367689	867	258
2746	0.00039443	610	0.189539	621	11	2512	0.000414464	610	0.0707385	570	-40
85465	0.000394201	611	0.194312	627	16	1572	0.000412999	611	0.0716932	574	-37
2632	0.000392852	612	0.211379	646	34	2686	0.000408491	612	0.102429	622	10
56953	0.000391824	613	0.725579	1026	413	2617	0.00040415	613	0.0761756	582	-31
1854	0.000390298	614	0.150495	566	-48	55753	0.000400989	614	0.0882054	605	-9
2271	0.000389168	615	0.262648	698	83	3423	0.000400762	615	0.0808412	592	-23
5859	0.000388234	616	0.150868	567	-49	7296	0.000399352	616	0.0805622	589	-27
7378	0.000388061	617	0.446276	851	234	5557	0.000397449	617	0.0983654	615	-2
118672	0.000387634	618	0.157599	577	-41	3081	0.000397371	618	0.0805861	590	-28
50	0.000386583	619	0.232775	675	56	84720	0.000394934	619	0.0806647	591	-28
4833	0.000386094	620	0.362534	778	158	6448	0.000394036	620	0.0846104	597	-23
10201	0.000385218	621	0.364129	780	159	79053	0.000393534	621	0.0859766	601	-20
7366	0.000384361	622	0.161203	582	-40	118672	0.000391735	622	0.085052	598	-24
26873	0.000384034	623	0.16952	594	-29	4843	0.000390593	623	0.130263	658	35
51071	0.000382411	624	0.163821	589	-35	79947	0.000390512	624	0.0832871	595	-29
51205	0.000378837	625	0.210381	645	20	123876	0.000390506	625	0.0859059	599	-26
410	0.000378788	626	0.160252	578	-48	7298	0.000389263	626	0.0948987	611	-15
761	0.000377796	627	0.179563	608	-19	94033	0.000387116	627	0.0846028	596	-31
60487	0.000377506	628	0.174132	598	-30	2597	0.000385384	628	0.0927503	609	-19
11253	0.000376469	629	0.162723	587	-42	51251	0.000385382	629	0.662271	1052	423
51451	0.000376078	630	0.175381	600	-30	57026	0.000384603	630	0.112288	637	7
3035	0.000374864	631	0.160944	581	-50	5320	0.000383597	631	0.127348	655	24
2529	0.000372974	632	0.162099	585	-47	55361	0.000382956	632	0.0910367	606	-26
7172	0.000372676	633	0.166805	592	-41	79587	0.00038268	633	0.0873999	603	-30
6799	0.0003701	634	0.164258	590	-44	2592	0.000381784	634	0.115448	642	8
51102	0.000369223	635	0.22572	667	32	55821	0.000381094	635	0.235614	765	130
2052	0.000368882	636	0.21375	650	14	3615	0.000378554	636	0.0978612	613	-23
8898	0.000368337	637	0.20553	639	2	51196	0.000377776	637	0.101427	620	-17
200576	0.000367808	638	0.167122	593	-45	11128	0.000377768	638	0.111856	636	-2
4357	0.00036738	639	0.173089	595	-44	9945	0.000377759	639	0.105527	624	-15
1589	0.000367243	640	0.181228	610	-30	1056	0.000377062	640	0.151833	686	46
114049	0.000366686	641	0.183829	612	-29	23498	0.00037692	641	0.0911797	607	-34
7390	0.000365115	642	0.173138	596	-46	683	0.000376865	642	0.223659	753	111
441024	0.000364859	643	0.229176	671	28	254531	0.000376819	643	0.168111	704	61
51251	0.000364597	644	0.8316	1100	456	2523	0.000375148	644	0.107317	627	-17
6240	0.000363394	645	0.188273	618	-27	27165	0.000373618	645	0.206612	733	88
1629	0.000362565	646	0.225577	666	20	5372	0.000373413	646	0.143058	673	27
23761	0.000362395	647	0.189035	619	-28	1632	0.000373198	647	0.0999735	619	-28
4329	0.000362128	648	0.187202	616	-32	8836	0.000372073	648	0.0975975	612	-36
54480	0.000361301	649	0.186337	615	-34	125061	0.000371698	649	0.135994	666	17
51091	0.000360587	650	0.173278	597	-53	760	0.000371405	650	0.102072	621	-29
113	0.000360282	651	0.207382	641	-10	2571	0.000371242	651	0.250402	783	132
2948	0.000359859	652	0.177922	603	-49	1581	0.000370749	652	0.099871	618	-34
8630	0.000359504	653	0.22248	661	8	9060	0.000369965	653	0.186145	722	69
9334	0.000359452	654	0.174266	599	-55	55568	0.00036953	654	0.0984165	616	-38
1593	0.000359443	655	0.21199	647	-8	2528	0.000368888	655	0.105628	625	-30
60495	0.00035937	656	0.178848	605	-51	58478	0.00036821	656	0.124938	652	-4
3422	0.000358615	657	0.200466	634	-23	283208	0.000367939	657	0.106372	626	-31
9374	0.000357845	658	0.192952	626	-32	4047	0.000367168	658	0.098922	617	-41
2525	0.0003578	659	0.191722	624	-35	3707	0.000364949	659	0.116178	643	-16
2526	0.000357226	660	0.185691	614	-46	64064	0.000363058	660	0.111791	635	-25
5281	0.00035514	661	0.177657	602	-59	10555	0.000362829	661	0.103479	623	-38
55157	0.000354616	662	0.178125	604	-58	112	0.0003621	662	0.122377	648	-14
5277	0.000354516	663	0.18429	613	-50	5332	0.000361676	663	0.112698	640	-23
55361	0.000354028	664	0.190067	623	-41	47	0.000358364	664	0.279225	807	143
29922	0.00035387	665	0.42604	835	170	8659	0.000358037	665	0.133469	661	-4
8277	0.000352512	666	0.21746	655	-11	3141	0.000357893	666	0.109057	631	-35
10654	0.000352238	667	0.199541	632	-35	50487	0.000357723	667	0.150846	683	16
132	0.000352201	668	0.231531	674	6	2687	0.0003575	668	0.143006	672	4
1572	0.000352133	669	0.180398	609	-60	57678	0.000356901	669	0.107605	629	-40
84649	0.000351314	670	0.202326	636	-34	10993	0.000355956	670	0.184541	719	49
6888	0.000350934	671	0.209079	643	-28	5631	0.000355831	671	0.113198	641	-30
6419	0.00035038	672	0.195906	630	-42	2744	0.00035528	672	0.232959	761	89
11343	0.000349629	673	0.261117	697	24	1786	0.000355051	673	0.11766	645	-28
151531	0.000349003	674	0.542712	911	237	51005	0.000354471	674	0.1229	649	-25
6713	0.000347976	675	0.203999	637	-38	134147	0.000352961	675	0.112515	639	-36
1371	0.000347715	676	0.207049	640	-36	11226	0.000352943	676	0.109702	633	-43
2730	0.000346945	677	0.248839	685	8	131965	0.00035247	677	0.116599	644	-33
10768	0.000346233	678	0.20023	633	-45	37	0.000351213	678	0.107581	628	-50
5224	0.000345448	679	0.212349	648	-31	84245	0.000349962	679	0.122918	650	-29
4842	0.000343926	680	0.358509	776	96	5723	0.000349637	680	0.176479	712	32
124975	0.000342999	681	0.233554	676	-5	11313	0.000349492	681	0.149113	680	-1
56267	0.000342947	682	0.189285	620	-62	410	0.000349417	682	0.112443	638	-44
125981	0.000342629	683	0.189863	622	-61	144193	0.000348751	683	0.109606	632	-51
51380	0.000342008	684	0.58929	943	259	7468	0.000344387	684	0.13204	660	-24
2944	0.000340675	685	0.195868	629	-56	383	0.000342543	685	0.391565	882	197
8435	0.000340396	686	0.278385	711	25	1589	0.000337311	686	0.140143	670	-16
1545	0.000338489	687	0.19512	628	-59	1152	0.000334638	687	0.119325	646	-41
29072	0.000337642	688	0.208813	642	-46	29926	0.000334349	688	0.154757	693	5
23464	0.000337102	689	0.290317	723	34	7365	0.000334288	689	0.125808	653	-36
3242	0.000334879	690	0.204332	638	-52	56603	0.000334276	690	0.11948	647	-43
5440	0.000334663	691	0.252208	689	-2	135152	0.0003296	691	0.134545	663	-28
55454	0.000331893	692	0.216042	651	-41	51733	0.000326978	692	0.144375	675	-17
2820	0.000331879	693	0.334688	755	62	64600	0.000326962	693	0.184487	718	25
247	0.000325483	694	0.225208	664	-30	2026	0.000326631	694	0.152602	687	-7
7915	0.000325396	695	0.258426	696	1	55586	0.000326063	695	0.125933	654	-41
9060	0.000322664	696	0.296081	730	34	4191	0.000325381	696	0.158803	699	3
1586	0.000322649	697	0.223203	662	-35	2710	0.000324666	697	0.186372	723	26
6897	0.00032234	698	0.209138	644	-54	239	0.000323691	698	0.128974	656	-42
55276	0.000322229	699	0.255772	692	-7	5335	0.000323096	699	0.145067	677	-22
5136	0.000322183	700	0.21733	654	-46	79796	0.000322778	700	0.148462	679	-21
79623	0.000322056	701	0.218837	656	-45	79731	0.000321826	701	0.130159	657	-44
3613	0.00031942	702	0.385649	800	98	79888	0.000320965	702	0.179701	713	11
5287	0.000318866	703	0.217241	653	-50	9562	0.000320877	703	0.140027	669	-34
10930	0.000318746	704	0.230406	672	-32	10455	0.000320864	704	0.14081	671	-33
10402	0.000318388	705	0.24349	679	-26	146664	0.000320226	705	0.131668	659	-46
10007	0.000316191	706	0.223522	663	-43	10682	0.000319299	706	0.154947	694	-12
54802	0.000316124	707	0.216505	652	-55	54802	0.000316995	707	0.134752	665	-42
7296	0.000315476	708	0.221102	659	-49	23475	0.000316966	708	0.136878	667	-41
1737	0.000315211	709	0.235614	677	-32	51703	0.000315674	709	0.258981	786	77
5434	0.000314872	710	0.278493	712	2	955	0.000315166	710	0.150505	682	-28
97	0.000313766	711	0.222476	660	-51	5351	0.000314489	711	0.153566	690	-21
9791	0.000313638	712	0.220689	658	-54	84706	0.000314025	712	0.19864	727	15
8854	0.000308153	713	0.266132	700	-13	100	0.00031399	713	0.348923	850	137
8395	0.000307877	714	0.295955	729	15	5290	0.000311336	714	0.150003	681	-33
10873	0.000306256	715	0.380847	792	77	7368	0.000310846	715	0.144731	676	-39
79646	0.000306037	716	0.245319	680	-36	80896	0.000309592	716	0.161937	701	-15
5834	0.000305093	717	0.245706	682	-35	80025	0.000309561	717	0.154744	692	-25
8372	0.000304479	718	0.228445	669	-49	22929	0.000308715	718	0.153148	689	-29
55821	0.000302669	719	0.340764	760	41	5440	0.000308589	719	0.175907	711	-8
10622	0.000302624	720	0.296113	731	11	8879	0.00030719	720	0.151018	684	-36
54963	0.000301602	721	0.249615	686	-35	5051	0.000306728	721	0.144257	674	-47
162466	0.00030052	722	0.420612	830	108	349565	0.000305951	722	0.240081	773	51
8760	0.00030001	723	0.254889	691	-32	259307	0.000305929	723	0.553062	989	266
8836	0.000298405	724	0.24644	683	-41	4522	0.000305668	724	0.18374	717	-7
2581	0.000297384	725	0.250667	687	-38	10331	0.000305568	725	0.146669	678	-47
5435	0.000297351	726	0.304038	735	9	79623	0.000302282	726	0.152829	688	-38
221223	0.000296459	727	0.247499	684	-43	4257	0.000298257	727	0.156947	697	-30
2184	0.000294831	728	0.30013	733	5	2650	0.000298051	728	0.154297	691	-37
128	0.000294573	729	0.320191	746	17	1544	0.000297422	729	0.171077	707	-22
51084	0.000294185	730	0.254342	690	-40	5146	0.000295534	730	0.157048	698	-32
8608	0.00029202	731	0.257343	695	-36	57171	0.00029512	731	0.200407	729	-2
7389	0.00029109	732	0.257023	694	-38	31	0.000294955	732	0.188752	725	-7
79587	0.000290464	733	0.245628	681	-52	2224	0.000292276	733	0.213442	740	7
8694	0.000290006	734	0.275055	705	-29	151531	0.000292132	734	0.547287	987	253
3290	0.000289024	735	0.250676	688	-47	97	0.000292031	735	0.161887	700	-35
440138	0.000286108	736	0.281648	716	-20	56922	0.00029139	736	0.168096	703	-33
8818	0.00028566	737	0.272329	704	-33	189	0.000288873	737	0.355729	857	120
140838	0.000285655	738	0.384976	799	61	9227	0.00028877	738	0.212573	738	0
8871	0.000285412	739	0.268025	701	-38	84532	0.000288288	739	0.210348	737	-2
2592	0.000285333	740	0.313454	740	0	3795	0.000287909	740	0.169121	706	-34
4758	0.000285084	741	0.25624	693	-48	5837	0.000282218	741	0.184885	720	-21
83594	0.00028486	742	0.265358	699	-43	1609	0.000282214	742	0.17538	710	-32
50484	0.000283057	743	0.281547	715	-28	58497	0.000281118	743	0.181745	716	-27
54904	0.000281453	744	0.276688	707	-37	377677	0.000280617	744	0.184905	721	-23
29880	0.00028043	745	0.278117	710	-35	278	0.000279535	745	0.171659	708	-37
91703	0.000279907	746	0.401359	817	71	5214	0.000279324	746	0.203728	731	-15
3620	0.000279204	747	0.277019	708	-39	874	0.000277203	747	0.174304	709	-38
2530	0.00027886	748	0.28073	714	-34	85465	0.000274867	748	0.281122	808	60
6652	0.00027767	749	0.353872	772	23	5158	0.000274718	749	0.179969	714	-35
38	0.000277351	750	0.292625	725	-25	79586	0.000273924	750	0.213313	739	-11
6839	0.000275919	751	0.284466	720	-31	29906	0.000273391	751	0.218343	748	-3
8877	0.000272712	752	0.335902	756	4	5436	0.000270873	752	0.225156	757	5
3735	0.000271308	753	0.270994	703	-50	23590	0.000270829	753	0.181728	715	-38
2590	0.000270074	754	0.283922	719	-35	51111	0.000270229	754	0.214529	743	-11
471	0.000269986	755	0.337967	757	2	1621	0.000269825	755	0.198902	728	-27
318	0.000269846	756	0.315509	742	-14	1431	0.000269055	756	0.500952	959	203
4191	0.000268455	757	0.43837	843	86	8877	0.000267031	757	0.249913	781	24
1638	0.000267524	758	0.276512	706	-52	7941	0.000266295	758	0.187957	724	-34
160851	0.000266944	759	0.280384	713	-46	56895	0.000265323	759	0.273053	798	39
3176	0.000266902	760	0.283492	718	-42	50814	0.000264256	760	0.191416	726	-34
8693	0.000266534	761	0.289003	722	-39	2643	0.000263774	761	0.278726	805	44
94033	0.000265899	762	0.277055	709	-53	138050	0.00026365	762	0.224665	756	-6
10825	0.000263856	763	0.284988	721	-42	2645	0.000263128	763	0.243108	777	14
9869	0.000263556	764	0.30264	734	-30	32	0.00026114	764	0.235507	764	0
6483	0.000263522	765	0.378753	791	26	2526	0.000260757	765	0.214347	742	-23
51109	0.000262967	766	0.351187	769	3	8566	0.000260058	766	0.314451	827	61
8813	0.000261611	767	0.295687	728	-39	4831	0.000260057	767	0.41623	905	138
137964	0.000259351	768	0.317921	745	-23	27350	0.000258985	768	0.205737	732	-36
26	0.00025923	769	0.326193	748	-21	4758	0.000258925	769	0.203299	730	-39
56994	0.000258615	770	0.400845	815	45	1551	0.00025834	770	0.234271	763	-7
3081	0.000258305	771	0.29212	724	-47	22928	0.00025658	771	0.215423	744	-27
4282	0.000257057	772	0.384363	797	25	771	0.000256295	772	0.21681	745	-27
645	0.000256799	773	0.294932	726	-47	766	0.000254037	773	0.220038	750	-23
25973	0.000253699	774	0.295296	727	-47	3614	0.000253436	774	0.221938	751	-23
10400	0.000253104	775	0.296866	732	-43	768	0.000251443	775	0.223805	754	-21
4832	0.00025279	776	0.706868	1012	236	23193	0.000251103	776	0.368542	868	92
3157	0.000251773	777	0.306401	736	-41	8612	0.000250833	777	0.254275	784	7
23556	0.000251211	778	0.316973	743	-35	27115	0.000250553	778	0.217877	746	-32
8564	0.000249967	779	0.331733	754	-25	1356	0.000250155	779	0.207333	734	-45
11128	0.000249847	780	0.385716	801	21	1645	0.000249753	780	0.20995	736	-44
387893	0.000248632	781	0.32613	747	-34	1371	0.000249136	781	0.263573	791	10
57452	0.000247675	782	0.317634	744	-38	56913	0.000248024	782	0.209694	735	-47
1757	0.000247484	783	0.440354	845	62	4122	0.000246809	783	0.224311	755	-28
2940	0.000247009	784	0.31313	739	-45	79644	0.00024637	784	0.214139	741	-43
11185	0.000245567	785	0.310444	737	-48	144245	0.000246366	785	0.229505	759	-26
2880	0.000244638	786	0.313929	741	-45	64132	0.000245973	786	0.217898	747	-39
1548	0.000243341	787	0.32791	749	-38	2731	0.000244763	787	0.236764	769	-18
55586	0.000242553	788	0.311001	738	-50	441024	0.000243945	788	0.268921	795	7
51005	0.000242199	789	0.344132	762	-27	2632	0.000242678	789	0.261156	790	1
57678	0.000242037	790	0.346723	764	-26	1594	0.000242264	790	0.219756	749	-41
11282	0.000240806	791	0.344908	763	-28	64781	0.000240547	791	0.250113	782	-9
2799	0.000240482	792	0.328559	750	-42	5050	0.000239954	792	0.223319	752	-40
139596	0.000237969	793	0.588762	941	148	2878	0.000239205	793	0.226711	758	-35
5153	0.000237778	794	0.331693	753	-41	201595	0.000237726	794	0.234252	762	-32
2588	0.00023674	795	0.338872	759	-36	9249	0.000237681	795	0.23957	772	-23
2098	0.000235549	796	0.329547	752	-44	221223	0.000237017	796	0.237052	770	-26
1374	0.000233893	797	0.41299	827	30	80339	0.000236671	797	0.248559	780	-17
2593	0.000233793	798	0.441103	846	48	9374	0.000236402	798	0.349788	851	53
54363	0.000233749	799	0.328643	751	-48	54938	0.000235921	799	0.23878	771	-28
259307	0.000233265	800	0.882418	1141	341	57452	0.00023576	800	0.2362	767	-33
377677	0.000233211	801	0.370462	787	-14	2588	0.000235717	801	0.236196	766	-35
594	0.000232183	802	0.369933	785	-17	5441	0.000235587	802	0.283647	811	9
55229	0.00023189	803	0.355657	775	-28	8435	0.000235161	803	0.4634	936	133
760	0.000231546	804	0.373566	788	-16	8565	0.000234876	804	0.229939	760	-44
290	0.000230971	805	0.881998	1139	334	2987	0.000234015	805	0.260639	788	-17
55902	0.00023057	806	0.421982	832	26	326625	0.000232639	806	0.236201	768	-38
122970	0.000229871	807	0.458757	860	53	4882	0.00023236	807	0.257702	785	-22
2678	0.000229258	808	0.412876	826	18	2272	0.000230939	808	0.240424	774	-34
7357	0.000229233	809	0.338514	758	-51	2820	0.000230246	809	0.407127	896	87
5625	0.000227852	810	0.368514	783	-27	51067	0.000227856	810	0.240749	775	-35
5723	0.000227723	811	0.450798	854	43	1160	0.00022729	811	0.240905	776	-35
5337	0.00022752	812	0.343188	761	-51	2530	0.000227044	812	0.260558	787	-25
54344	0.000227184	813	0.351337	770	-43	9514	0.00022606	813	0.274846	800	-13
5105	0.000227075	814	0.391777	808	-6	9739	0.000224594	814	0.289196	814	0
51227	0.000225621	815	0.351478	771	-44	1158	0.000224157	815	0.245895	778	-37
5860	0.000224402	816	0.354176	774	-42	6480	0.000224105	816	0.247488	779	-37
144193	0.000224083	817	0.349117	766	-51	7372	0.000223883	817	0.375222	872	55
171568	0.000223596	818	0.43992	844	26	23305	0.000222674	818	0.475994	939	121
8681	0.000223299	819	0.465644	867	48	1841	0.000222612	819	0.267514	793	-26
10905	0.000223245	820	0.350569	768	-52	271	0.000221738	820	0.278652	804	-16
29958	0.000222236	821	0.766974	1051	230	5430	0.000221657	821	0.31072	826	5
427	0.000221037	822	0.354042	773	-49	8821	0.000221172	822	0.285416	813	-9
5372	0.000220682	823	0.45835	858	35	50	0.000221126	823	0.760649	1091	268
2987	0.000220667	824	0.393074	809	-15	221823	0.000219967	824	0.275423	801	-23
23483	0.000220518	825	0.3495	767	-58	51728	0.000219639	825	0.314851	828	3
240	0.000220464	826	0.406265	819	-7	5322	0.000219036	826	0.373871	871	45
112	0.000218949	827	0.420945	831	4	8564	0.000218762	827	0.337177	844	17
64080	0.000218326	828	0.430364	838	10	5425	0.000217674	828	0.319016	831	3
11313	0.000216248	829	0.416454	828	-1	337876	0.000217209	829	0.309183	824	-5
123263	0.000215242	830	0.3764	790	-40	8833	0.000216967	830	0.282558	810	-20
10	0.000215152	831	0.363216	779	-52	246	0.000216781	831	0.296272	822	-9
763	0.000214776	832	0.406302	820	-12	5742	0.000216768	832	0.458156	932	100
55790	0.000214427	833	0.389111	804	-29	10623	0.000216553	833	0.321275	833	0
5095	0.000213875	834	0.36576	781	-53	3101	0.000216025	834	0.760731	1092	258
2328	0.000213422	835	0.361307	777	-58	138429	0.000215913	835	0.3306	837	2
3030	0.000212477	836	0.493768	885	49	7453	0.000215554	836	0.260934	789	-47
15	0.000211198	837	0.385926	802	-35	54363	0.00021517	837	0.269817	796	-41
39	0.000210955	838	0.408083	822	-16	1633	0.000214972	838	0.502644	960	122
64132	0.000210131	839	0.369277	784	-55	64768	0.000214078	839	0.264272	792	-47
4952	0.000210101	840	0.390845	807	-33	205	0.000213681	840	0.293538	820	-20
57107	0.000209633	841	0.368229	782	-59	5446	0.000213152	841	0.267676	794	-47
8644	0.000207898	842	0.375869	789	-53	79695	0.000212949	842	0.274229	799	-43
26301	0.000207843	843	0.383764	796	-47	5298	0.0002122	843	0.278325	803	-40
10157	0.000206119	844	0.496068	889	45	129807	0.000211844	844	0.276664	802	-42
119391	0.000206034	845	0.384468	798	-47	5973	0.000211425	845	0.476235	940	95
1606	0.000205673	846	0.381102	793	-53	1606	0.000211329	846	0.278904	806	-40
1543	0.000204393	847	0.39761	812	-35	28976	0.00021062	847	0.272812	797	-50
2582	0.000203658	848	0.432514	840	-8	622	0.000208318	848	0.407436	898	50
56922	0.000203189	849	0.387593	803	-46	2023	0.000207766	849	0.332204	839	-10
873	0.000202345	850	0.38192	795	-55	191	0.000206683	850	0.292306	817	-33
6307	0.000199701	851	0.390217	806	-45	5141	0.00020529	851	0.292998	819	-32
3988	0.000199568	852	0.504485	893	41	126792	0.000205234	852	0.354546	854	2
55753	0.000199412	853	0.407761	821	-32	2052	0.00020468	853	0.379138	877	24
5833	0.000199065	854	0.409171	823	-31	120227	0.000204565	854	0.291463	816	-38
373156	0.000197904	855	0.400449	814	-41	192134	0.000204116	855	0.282552	809	-46
2527	0.000197702	856	0.412874	825	-31	51540	0.000203899	856	0.399948	886	30
5557	0.000197659	857	0.430712	839	-18	10667	0.000202464	857	0.283838	812	-45
4200	0.000197137	858	0.619834	961	103	5831	0.000202287	858	0.62545	1027	169
2639	0.000194898	859	0.401266	816	-43	3163	0.000202135	859	0.518056	964	105
16	0.000194712	860	0.396805	811	-49	55304	0.000202024	860	0.315461	830	-30
5290	0.000194241	861	0.411876	824	-37	84735	0.000201138	861	0.623964	1025	164
8565	0.000194205	862	0.397815	813	-49	126	0.000200637	862	0.34744	849	-13
3033	0.000193654	863	0.565725	926	63	5145	0.000200342	863	0.292816	818	-45
23659	0.000193389	864	0.464812	866	2	27294	0.000199842	864	0.290523	815	-49
2687	0.000192443	865	0.496486	891	26	3631	0.000197851	865	0.332477	840	-25
11019	0.000191956	866	0.406218	818	-48	411	0.000197683	866	0.331676	838	-28
8705	0.000191449	867	0.466914	868	1	91703	0.000197535	867	0.557367	993	126
1786	0.00019072	868	0.51973	900	32	51091	0.000196753	868	0.296002	821	-47
2524	0.000190665	869	0.451373	855	-14	5373	0.0001962	869	0.456247	929	60
374378	0.000189836	870	0.424374	833	-37	9536	0.000196048	870	0.330215	836	-34
51733	0.000189737	871	0.500783	892	21	2590	0.000193939	871	0.310561	825	-46
229	0.00018916	872	0.551585	917	45	248	0.000193158	872	0.301781	823	-49
635	0.000189001	873	0.618068	959	86	767	0.000192177	873	0.329853	835	-38
201595	0.000187499	874	0.464289	864	-10	11285	0.000191937	874	0.314852	829	-45
3032	0.000187061	875	0.578917	933	58	387893	0.000191648	875	0.358785	859	-16
3162	0.000187005	876	0.590099	946	70	1571	0.000190671	876	0.394826	884	8
196883	0.00018608	877	0.496281	890	13	51102	0.00019055	877	0.49973	958	81
2135	0.00018601	878	0.495078	887	9	4830	0.000190172	878	0.657608	1050	172
1789	0.000185952	879	0.53229	907	28	4967	0.000189748	879	0.351479	853	-26
883	0.000183588	880	0.420518	829	-51	5106	0.000189119	880	0.364361	862	-18
131965	0.000183147	881	0.460984	862	-19	26007	0.000188246	881	0.365152	864	-17
5422	0.000182622	882	0.464407	865	-17	1119	0.000187967	882	0.345728	848	-34
3074	0.000182485	883	0.907114	1151	268	210	0.000187245	883	0.319368	832	-51
85365	0.000182463	884	0.441111	847	-37	54963	0.000185944	884	0.344499	846	-38
10667	0.00018094	885	0.424652	834	-51	445	0.000184375	885	0.807717	1120	235
1549	0.000180759	886	0.448637	853	-33	84812	0.000184101	886	0.360273	860	-26
55750	0.000180432	887	0.472063	872	-15	130	0.000184069	887	0.387232	880	-7
4141	0.00018029	888	0.433162	841	-47	8702	0.000183332	888	0.384692	879	-9
54107	0.000179949	889	0.470668	871	-18	8528	0.000183013	889	0.332505	841	-48
64064	0.000179909	890	0.4731	873	-17	2678	0.00018257	890	0.449314	923	33
55699	0.000179301	891	0.42865	836	-55	10554	0.000182545	891	0.336718	843	-48
84002	0.000179101	892	0.492746	883	-9	5834	0.000182405	892	0.355301	856	-36
248	0.000178805	893	0.429345	837	-56	5230	0.000180975	893	0.350797	852	-41
6301	0.000178605	894	0.444921	849	-45	204	0.000180129	894	0.365618	865	-29
50700	0.000176887	895	0.458113	857	-38	5297	0.00017974	895	0.344201	845	-50
5147	0.000176536	896	0.436164	842	-54	139596	0.000179423	896	0.698711	1067	171
9388	0.000175595	897	0.467204	869	-28	35	0.000178538	897	0.362362	861	-36
7084	0.000174874	898	0.459228	861	-37	5471	0.000178446	898	0.334856	842	-56
56954	0.000174734	899	0.509396	897	-2	6483	0.000176861	899	0.429781	912	13
4023	0.00017438	900	0.463827	863	-37	56655	0.000176573	900	0.417478	907	7
6484	0.000174011	901	0.441641	848	-53	115	0.000176221	901	0.413066	903	2
25885	0.000173569	902	0.565201	925	23	5152	0.000175349	902	0.34485	847	-55
5973	0.000173215	903	0.877645	1134	231	10654	0.00017484	903	0.369906	869	-34
2879	0.000172667	904	0.448403	852	-52	6389	0.000174551	904	0.529305	974	70
9380	0.000171972	905	0.563054	924	19	3028	0.000174123	905	0.357091	858	-47
10554	0.00017079	906	0.453864	856	-50	10825	0.000173714	906	0.355082	855	-51
4507	0.000170334	907	0.487439	882	-25	353	0.00017279	907	0.773295	1100	193
411	0.000169856	908	0.487311	880	-28	2524	0.000171554	908	0.406761	895	-13
10993	0.000169638	909	0.629042	968	59	113451	0.000171034	909	0.409246	901	-8
1584	0.000168795	910	0.556429	920	10	8693	0.00016939	910	0.364687	863	-47
1892	0.000167706	911	0.583848	935	24	26873	0.00016752	911	0.399472	885	-26
84706	0.000167315	912	0.507896	896	-16	50940	0.000167063	912	0.376283	873	-39
9563	0.000167253	913	0.768133	1053	140	7923	0.000165124	913	0.532274	978	65
8310	0.000166803	914	0.480695	876	-38	8527	0.00016474	914	0.378332	875	-39
3052	0.000166357	915	0.458425	859	-56	79944	0.000164302	915	0.366041	866	-49
2629	0.000166068	916	0.483905	878	-38	113	0.000164274	916	0.446658	920	4
5432	0.000165291	917	0.589129	942	25	114049	0.00016263	917	0.403898	888	-29
8566	0.000164469	918	0.591121	948	30	847	0.000162532	918	0.372576	870	-48
2023	0.000163492	919	0.547087	914	-5	9388	0.000162313	919	0.404365	891	-28
223	0.000162151	920	0.780239	1060	140	23761	0.000162168	920	0.449053	922	2
3101	0.000161513	921	0.823754	1093	172	8875	0.000162098	921	0.589123	1008	87
8654	0.000161375	922	0.470577	870	-52	1595	0.000161813	922	0.378417	876	-46
10623	0.000160534	923	0.603335	952	29	196883	0.000161522	923	0.454776	926	3
4598	0.000159504	924	0.49365	884	-40	1588	0.000161191	924	0.377012	874	-50
51727	0.000159231	925	0.55722	922	-3	2135	0.000160455	925	0.404285	890	-35
57505	0.000159155	926	0.474164	874	-52	2326	0.000158237	926	0.379701	878	-48
2686	0.000158927	927	0.587241	937	10	1573	0.000158134	927	0.406729	894	-33
87178	0.000157851	928	0.590062	945	17	7173	0.000157877	928	0.77008	1098	170
80222	0.000157313	929	0.478004	875	-54	5105	0.000156087	929	0.452289	924	-5
55703	0.000157059	930	0.61393	958	28	2131	0.000155912	930	0.401758	887	-43
4524	0.000156985	931	0.481981	877	-54	56894	0.000155842	931	0.559014	995	64
121278	0.000156943	932	0.48734	881	-51	9588	0.000155759	932	0.404019	889	-43
6697	0.000156661	933	0.494734	886	-47	5208	0.000155351	933	0.458132	931	-2
2875	0.000155206	934	0.539655	910	-24	5140	0.000154939	934	0.407357	897	-37
9582	0.000154927	935	0.523437	903	-32	10841	0.000154935	935	0.482833	946	11
1592	0.000153887	936	0.485316	879	-57	1592	0.000154605	936	0.387232	881	-55
221	0.000153522	937	0.576812	931	-6	5153	0.000154302	937	0.409059	900	-37
64802	0.000153386	938	0.912736	1155	217	25973	0.000152766	938	0.393541	883	-55
3948	0.000152203	939	0.533605	908	-31	122481	0.000151756	939	0.440221	918	-21
952	0.000152158	940	0.520465	902	-38	53	0.00015127	940	0.530242	976	36
130	0.000151588	941	0.570263	928	-13	7366	0.000151165	941	0.417056	906	-35
57818	0.000151384	942	0.517224	899	-43	1565	0.000150642	942	0.447174	921	-21
2710	0.000151062	943	0.734515	1033	90	107	0.000150415	943	0.489064	950	7
4056	0.000150819	944	0.507127	895	-49	111	0.000149775	944	0.491119	952	8
1158	0.000149965	945	0.495349	888	-57	121278	0.000149635	945	0.427833	911	-34
3155	0.00014923	946	0.573922	929	-17	1593	0.000149455	946	0.539974	985	39
5286	0.000147569	947	0.512367	898	-49	54578	0.000149328	947	0.4221	908	-39
64409	0.000147168	948	0.525497	904	-44	9054	0.000148938	948	0.404762	892	-56
64768	0.000146809	949	0.505585	894	-55	249	0.000147284	949	0.407453	899	-50
4548	0.000145894	950	0.787101	1069	119	54904	0.000146693	950	0.481513	945	-5
246721	0.000144725	951	0.653055	982	31	2799	0.000146397	951	0.45407	925	-26
3705	0.000143925	952	0.544489	912	-40	2328	0.000146349	952	0.41042	902	-50
58497	0.000142895	953	0.530468	906	-47	6713	0.000145516	953	0.436922	916	-37
2739	0.000142617	954	0.591459	949	-5	5435	0.000145442	954	0.511675	962	8
23498	0.000141266	955	0.520445	901	-54	54995	0.000145184	955	0.478886	942	-13
8821	0.000140378	956	0.546766	913	-43	229	0.000144761	956	0.617467	1022	66
9	0.000139738	957	0.529932	905	-52	4524	0.000143914	957	0.426753	909	-48
6392	0.000139685	958	0.722634	1024	66	84649	0.000143684	958	0.479622	943	-15
8228	0.000139598	959	0.535137	909	-50	1548	0.000143675	959	0.462536	934	-25
50487	0.000137857	960	0.714369	1017	57	5634	0.00014333	960	0.454805	927	-33
34	0.000137122	961	0.82938	1096	135	3425	0.00014312	961	0.521941	968	7
1565	0.000136903	962	0.590537	947	-15	7915	0.0001427	962	0.525629	972	10
9091	0.000136631	963	0.548891	915	-48	2880	0.000142409	963	0.42716	910	-53
27124	0.000134577	964	0.575221	930	-34	3636	0.000142354	964	0.441785	919	-45
191	0.000134534	965	0.578174	932	-33	10606	0.000141922	965	0.463722	937	-28
5279	0.000134221	966	0.555558	918	-48	197257	0.000141126	966	0.455821	928	-38
130589	0.000134104	967	0.588743	940	-27	2585	0.000140013	967	0.46328	935	-32
8875	0.000131819	968	0.755079	1045	77	5287	0.000139368	968	0.437865	917	-51
7298	0.000130673	969	0.623114	963	-6	51478	0.000139271	969	0.524491	970	1
1352	0.00012943	970	0.556517	921	-49	10678	0.000139166	970	0.43581	915	-55
5431	0.000129323	971	0.705433	1010	39	79709	0.000139045	971	0.429859	913	-58
6610	0.00012838	972	0.584451	936	-36	2327	0.000138746	972	0.431359	914	-58
6901	0.000127036	973	0.556283	919	-54	65220	0.000138647	973	0.509616	961	-12
4048	0.000125868	974	0.563028	923	-51	27349	0.000136554	974	0.496667	954	-20
5424	0.000124572	975	0.621127	962	-13	2937	0.000135474	975	0.897535	1157	182
7108	0.000124432	976	0.580491	934	-42	84002	0.000135174	976	0.49615	953	-23
7167	0.000124097	977	0.653288	983	6	669	0.000133695	977	0.518979	966	-11
8790	0.000123221	978	0.611622	957	-21	4833	0.000133343	978	0.95387	1181	203
5168	0.000123167	979	0.569148	927	-52	9487	0.000133316	979	0.458646	933	-46
132789	0.000123146	980	0.587853	939	-41	162466	0.000131298	980	0.619381	1024	44
8399	0.000122919	981	0.769874	1054	73	8707	0.000131171	981	0.48356	947	-34
6476	0.000122549	982	0.589598	944	-38	5144	0.000130598	982	0.477702	941	-41
145226	0.000122093	983	0.657917	985	2	51451	0.000130159	983	0.499531	956	-27
2821	0.000121091	984	0.637226	972	-12	23395	0.000129589	984	0.458	930	-54
51268	0.000120816	985	0.836337	1105	120	2997	0.000129091	985	0.480732	944	-41
53630	0.000120244	986	0.591813	950	-36	171568	0.000129002	986	0.569796	1001	15
8942	0.000120119	987	0.639917	974	-13	79017	0.000128783	987	0.733098	1082	95
2953	0.000119918	988	0.591829	951	-37	759	0.000128708	988	0.499709	957	-31
5320	0.000119168	989	0.784478	1063	74	23530	0.000128549	989	0.720154	1075	86
10919	0.000117745	990	0.628232	967	-23	2134	0.000127656	990	0.463832	938	-52
9588	0.000117531	991	0.60479	954	-37	197258	0.000126132	991	0.497842	955	-36
2583	0.000116198	992	0.790371	1072	80	10195	0.000125744	992	0.486275	948	-44
10858	0.000115788	993	0.643661	976	-17	95	0.000125592	993	0.650041	1046	53
3633	0.000115353	994	0.62823	966	-28	3948	0.00012534	994	0.539161	983	-11
2645	0.00011521	995	0.687521	1002	7	79813	0.000125137	995	0.554468	992	-3
2597	0.000114295	996	0.637491	973	-23	5433	0.00012487	996	0.585417	1006	10
314	0.000114116	997	0.6662	988	-9	10	0.000122259	997	0.489402	951	-46
43	0.000114069	998	0.779943	1059	61	8394	0.000122056	998	0.611039	1018	20
57134	0.000113144	999	0.608533	956	-43	10449	0.000121523	999	0.937144	1170	171
5351	0.000113033	1000	0.629875	969	-31	761	0.000121062	1000	0.525352	971	-29
5335	0.000112458	1001	0.644119	977	-24	6470	0.000120182	1001	0.973137	1187	186
256435	0.000112406	1002	0.647317	979	-23	80308	0.000119143	1002	0.514638	963	-39
7367	0.000111393	1003	0.632682	971	-32	50515	0.000118939	1003	0.488813	949	-54
7923	0.000111018	1004	0.772405	1055	51	8776	0.000118586	1004	0.51923	967	-37
8692	0.000110383	1005	0.603972	953	-52	3705	0.000118531	1005	0.618839	1023	18
117248	0.000110355	1006	0.631907	970	-36	8396	0.000118124	1006	0.626969	1029	23
9489	0.000110352	1007	0.606879	955	-52	1576	0.00011767	1007	0.588224	1007	0
790	0.000110272	1008	0.843323	1107	99	762	0.00011757	1008	0.537494	982	-26
2356	0.000110145	1009	0.676287	992	-17	55224	0.00011546	1009	0.529633	975	-34
80854	0.000109918	1010	0.653351	984	-26	2940	0.000114475	1010	0.522532	969	-41
3636	0.000109886	1011	0.65095	981	-30	157506	0.000114311	1011	0.537136	981	-30
9926	0.000109482	1012	0.618956	960	-52	9926	0.000112593	1012	0.530709	977	-35
5436	0.000107958	1013	0.785113	1065	52	348158	0.00011117	1013	0.534531	980	-33
8396	0.000107026	1014	0.809386	1081	67	2822	0.000111151	1014	0.518322	965	-49
79178	0.000106418	1015	0.62645	964	-51	79646	0.000111135	1015	0.567017	998	-17
4837	0.00010624	1016	0.659017	986	-30	10858	0.00011106	1016	0.633228	1034	18
27010	0.000105547	1017	0.64123	975	-42	4143	0.000109841	1017	0.952671	1180	163
2027	0.00010529	1018	0.732266	1030	12	5286	0.00010916	1018	0.533577	979	-39
9739	0.00010496	1019	0.669782	990	-29	2651	0.00010897	1019	0.525775	973	-46
63917	0.000104709	1020	0.65003	980	-40	2952	0.000108851	1020	0.542123	986	-34
1621	0.000103916	1021	0.706109	1011	-10	4056	0.000108793	1021	0.558533	994	-27
8803	0.00010374	1022	0.767064	1052	30	124	0.000108001	1022	0.637056	1037	15
55501	0.000102555	1023	0.627397	965	-58	7367	0.000107929	1023	0.553458	991	-32
3632	0.000100878	1024	0.680994	995	-29	4141	0.000107688	1024	0.601014	1013	-11
3990	0.000100026	1025	0.682181	996	-29	5293	0.00010764	1025	0.56893	1000	-25
30	9.98918e-05	1026	0.895868	1147	121	2582	0.000107448	1026	0.631533	1032	6
51763	9.98232e-05	1027	0.684601	1000	-27	150763	0.000106664	1027	0.553443	990	-37
8801	9.92296e-05	1028	0.784592	1064	36	262	0.000106193	1028	0.600493	1012	-16
135152	9.85508e-05	1029	0.666994	989	-40	4357	0.000105907	1029	0.5775	1002	-27
81849	9.83838e-05	1030	0.694419	1005	-25	53630	0.000105631	1030	0.549308	988	-42
54	9.79033e-05	1031	0.859307	1120	89	8395	0.00010529	1031	0.681906	1059	28
2941	9.74763e-05	1032	0.662242	987	-45	242	0.000105065	1032	0.539384	984	-48
79709	9.74334e-05	1033	0.645197	978	-55	1577	0.000104835	1033	0.639766	1040	7
55	9.7078e-05	1034	0.862866	1123	89	593	0.000104469	1034	0.717878	1073	39
212	9.68379e-05	1035	0.710273	1016	-19	10998	0.000104461	1035	0.653852	1048	13
262	9.68153e-05	1036	0.683916	998	-38	84920	0.000103746	1036	0.583657	1005	-31
5298	9.6255e-05	1037	0.691297	1004	-33	5836	0.000102943	1037	0.597657	1011	-26
5441	9.56879e-05	1038	0.834881	1104	66	160851	0.000102433	1038	0.568808	999	-39
7173	9.56556e-05	1039	0.715009	1018	-21	8399	0.000101483	1039	0.806933	1119	80
22934	9.55639e-05	1040	0.678205	993	-47	8644	0.000100707	1040	0.561989	997	-43
51074	9.51802e-05	1041	0.728682	1028	-13	6240	0.000100383	1041	0.633856	1035	-6
26229	9.3628e-05	1042	0.683646	997	-45	2529	9.83692e-05	1042	0.56011	996	-46
1788	9.35983e-05	1043	0.845385	1111	68	109	9.79513e-05	1043	0.689419	1065	22
1717	9.29113e-05	1044	0.885986	1143	99	29085	9.74135e-05	1044	0.5964	1010	-34
10621	9.26344e-05	1045	0.847749	1113	68	1583	9.65154e-05	1045	0.632407	1033	-12
98	9.20999e-05	1046	0.675295	991	-55	50700	9.63496e-05	1046	0.604138	1017	-29
51144	9.15468e-05	1047	0.727935	1027	-20	7264	9.62372e-05	1047	0.627245	1030	-17
27115	9.14782e-05	1048	0.690231	1003	-45	51409	9.58508e-05	1048	0.625283	1026	-22
5210	9.13508e-05	1049	0.707199	1013	-36	6476	9.46701e-05	1049	0.612764	1019	-30
56655	9.11442e-05	1050	0.734344	1032	-18	5434	9.45075e-05	1050	0.714107	1071	21
84787	9.02318e-05	1051	0.721062	1022	-29	6839	9.37861e-05	1051	0.680744	1058	7
1312	8.92592e-05	1052	0.797348	1075	23	23649	9.34885e-05	1052	0.719089	1074	22
9446	8.74296e-05	1053	0.696421	1006	-47	3145	9.33835e-05	1053	0.643881	1045	-8
10714	8.72512e-05	1054	0.748804	1041	-13	55501	9.33521e-05	1054	0.577922	1003	-51
6309	8.68641e-05	1055	0.703838	1009	-46	55163	9.33425e-05	1055	0.850597	1133	78
162417	8.63782e-05	1056	0.684313	999	-57	3035	9.30983e-05	1056	0.581543	1004	-52
10170	8.60104e-05	1057	0.722214	1023	-34	57818	9.29695e-05	1057	0.640053	1041	-16
5438	8.59523e-05	1058	0.876604	1132	74	64409	9.23758e-05	1058	0.603693	1016	-42
54884	8.59364e-05	1059	0.685829	1001	-58	5625	9.22039e-05	1059	0.626399	1028	-31
7086	8.56572e-05	1060	0.827738	1094	34	5337	9.13829e-05	1060	0.615218	1020	-40
218	8.55801e-05	1061	0.810651	1082	21	635	9.13447e-05	1061	0.813431	1122	61
113451	8.55739e-05	1062	0.86107	1122	60	218	9.02491e-05	1062	0.754987	1088	26
6821	8.5189e-05	1063	0.716317	1019	-44	6897	8.997e-05	1063	0.592665	1009	-54
3284	8.46413e-05	1064	0.913939	1156	92	63917	8.9314e-05	1064	0.615912	1021	-43
10331	8.45402e-05	1065	0.723907	1025	-40	6484	8.92017e-05	1065	0.602756	1014	-51
8707	8.39532e-05	1066	0.707909	1014	-52	55157	8.75189e-05	1066	0.603171	1015	-51
8985	8.3803e-05	1067	0.731737	1029	-38	65985	8.73321e-05	1067	0.638821	1038	-29
23396	8.35511e-05	1068	0.910381	1153	85	3284	8.71871e-05	1068	0.93967	1174	106
56848	8.28915e-05	1069	0.869255	1126	57	55798	8.60829e-05	1069	0.666561	1053	-16
4677	8.19973e-05	1070	0.697873	1007	-63	1549	8.57127e-05	1070	0.675913	1057	-13
4122	8.16005e-05	1071	0.749462	1042	-29	2548	8.56198e-05	1071	0.723484	1077	6
123283	8.11603e-05	1072	0.699991	1008	-64	10423	8.54248e-05	1072	0.84722	1131	59
91373	8.05078e-05	1073	0.758865	1047	-26	1503	8.53689e-05	1073	0.627385	1031	-42
56624	7.96806e-05	1074	0.718723	1020	-54	10720	8.5196e-05	1074	0.64224	1044	-30
8560	7.9646e-05	1075	0.746042	1039	-36	26227	8.48663e-05	1075	0.666616	1054	-21
1355	7.9245e-05	1076	0.709206	1015	-61	23729	8.46196e-05	1076	0.63922	1039	-37
11112	7.88482e-05	1077	0.763147	1048	-29	956	8.44368e-05	1077	0.935244	1168	91
5091	7.85544e-05	1078	0.740068	1037	-41	2618	8.36666e-05	1078	0.765866	1095	17
51478	7.75447e-05	1079	0.786282	1066	-13	4259	8.34423e-05	1079	0.640199	1042	-37
55331	7.69854e-05	1080	0.737873	1036	-44	661	8.32671e-05	1080	0.76862	1097	17
29906	7.68349e-05	1081	0.868062	1125	44	26	8.21121e-05	1081	0.792351	1109	28
79586	7.67922e-05	1082	0.8053	1078	-4	8871	8.21114e-05	1082	0.652078	1047	-35
5019	7.62046e-05	1083	0.795336	1074	-9	154141	8.20017e-05	1083	0.801354	1115	32
10135	7.60903e-05	1084	0.790064	1071	-13	7086	8.16816e-05	1084	0.839577	1129	45
5209	7.60017e-05	1085	0.763715	1050	-35	6482	8.16103e-05	1085	0.801633	1116	31
767	7.59529e-05	1086	0.814411	1086	0	133121	8.03613e-05	1086	0.634033	1036	-50
284098	7.57953e-05	1087	0.778306	1058	-29	5319	7.97083e-05	1087	0.930526	1166	79
5558	7.55565e-05	1088	0.793979	1073	-15	64816	7.95081e-05	1088	0.755107	1089	1
8704	7.53102e-05	1089	0.88858	1144	55	270	7.9429e-05	1089	0.707201	1069	-20
8706	7.52493e-05	1090	0.763616	1049	-41	25885	7.91407e-05	1090	0.789659	1107	17
5211	7.52212e-05	1091	0.84525	1110	19	10352	7.79553e-05	1091	0.64213	1043	-48
2512	7.50014e-05	1092	0.720846	1021	-71	125981	7.71886e-05	1092	0.656966	1049	-43
2683	7.46042e-05	1093	0.968806	1182	89	1553	7.70704e-05	1093	0.715245	1072	-21
10555	7.45584e-05	1094	0.734966	1035	-59	129642	7.69954e-05	1094	0.828044	1126	32
28976	7.41942e-05	1095	0.732462	1031	-64	140838	7.63282e-05	1095	0.72564	1080	-15
9488	7.37271e-05	1096	0.778043	1057	-39	5333	7.561e-05	1096	0.732812	1081	-15
1635	7.37107e-05	1097	0.734891	1034	-63	5138	7.52192e-05	1097	0.686372	1062	-35
115	7.31632e-05	1098	0.873708	1130	32	4881	7.49107e-05	1098	0.72216	1076	-22
5330	7.25522e-05	1099	0.786643	1068	-31	10930	7.48525e-05	1099	0.686541	1063	-36
1743	7.25201e-05	1100	0.781406	1062	-38	26301	7.45935e-05	1100	0.750032	1083	-17
79837	7.22942e-05	1101	0.963189	1176	75	3242	7.45881e-05	1101	0.704558	1068	-33
9420	7.2135e-05	1102	0.80043	1077	-25	55750	7.4346e-05	1102	0.683799	1061	-41
2882	7.19787e-05	1103	0.745477	1038	-65	6715	7.41882e-05	1103	0.660824	1051	-52
3158	7.19052e-05	1104	0.754352	1044	-60	2939	7.34858e-05	1104	0.683304	1060	-44
9107	7.1406e-05	1105	0.909527	1152	47	2683	7.25816e-05	1105	0.828175	1127	22
11285	7.10037e-05	1106	0.832002	1101	-5	4249	7.23086e-05	1106	0.667006	1055	-51
2584	7.06575e-05	1107	0.79968	1076	-31	7357	7.18818e-05	1107	0.673238	1056	-51
669	7.02363e-05	1108	0.891621	1146	38	8608	6.86989e-05	1108	0.723981	1078	-30
123876	6.90494e-05	1109	0.757217	1046	-63	9563	6.83283e-05	1109	0.87622	1147	38
4249	6.87206e-05	1110	0.74646	1040	-70	2879	6.81925e-05	1110	0.690651	1066	-44
211	6.83707e-05	1111	0.81913	1090	-21	145226	6.73448e-05	1111	0.799931	1114	3
80896	6.77871e-05	1112	0.818941	1089	-23	16	6.71159e-05	1112	0.689336	1064	-48
833	6.64689e-05	1113	0.754321	1043	-70	26289	6.68832e-05	1113	0.76719	1096	-17
1719	6.52216e-05	1114	0.808183	1080	-34	8703	6.68356e-05	1114	0.842139	1130	16
3417	6.52191e-05	1115	0.926392	1160	45	763	6.5814e-05	1115	0.754186	1087	-28
5538	6.48493e-05	1116	0.837203	1106	-10	5409	6.5446e-05	1116	0.750506	1084	-32
4668	6.4012e-05	1117	0.788774	1070	-47	1807	6.52643e-05	1117	0.895072	1156	39
339221	6.25663e-05	1118	0.812678	1084	-34	1788	6.50899e-05	1118	0.784829	1106	-12
8525	6.24865e-05	1119	0.78078	1061	-58	3990	6.50269e-05	1119	0.76434	1094	-25
2651	6.13853e-05	1120	0.775575	1056	-64	284098	6.49649e-05	1120	0.798017	1112	-8
5634	6.08524e-05	1121	0.882371	1140	19	5305	6.40148e-05	1121	0.893385	1155	34
205	6.06603e-05	1122	0.877739	1136	14	55331	6.37177e-05	1122	0.918245	1161	39
9562	5.89137e-05	1123	0.805965	1079	-44	10622	6.25699e-05	1123	0.880113	1150	27
6820	5.86635e-05	1124	0.874794	1131	7	5277	6.23967e-05	1124	0.711731	1070	-54
2617	5.85749e-05	1125	0.786571	1067	-58	8942	6.23557e-05	1125	0.795189	1110	-15
79143	5.84411e-05	1126	0.878118	1137	11	3421	6.18486e-05	1126	0.863344	1140	14
5293	5.83587e-05	1127	0.81351	1085	-42	2629	6.18e-05	1127	0.751107	1085	-42
7263	5.77906e-05	1128	0.816108	1088	-40	30815	6.15258e-05	1128	0.784687	1105	-23
50808	5.76e-05	1129	0.819318	1091	-38	64087	6.03711e-05	1129	0.76239	1093	-36
26289	5.64462e-05	1130	0.896464	1148	18	81888	5.99886e-05	1130	0.724464	1079	-51
134147	5.59331e-05	1131	0.831073	1098	-33	51181	5.97261e-05	1131	0.753064	1086	-45
5150	5.50441e-05	1132	0.828425	1095	-37	87178	5.94626e-05	1132	0.876581	1148	16
9249	5.47646e-05	1133	0.844573	1108	-25	200316	5.94102e-05	1133	0.759552	1090	-43
132158	5.30237e-05	1134	0.943661	1166	32	10170	5.65684e-05	1134	0.7838	1104	-30
50814	5.25806e-05	1135	0.812572	1083	-52	6697	5.5422e-05	1135	0.811015	1121	-14
131669	5.17198e-05	1136	0.834869	1103	-33	3633	5.5393e-05	1136	0.776677	1101	-35
387787	5.10737e-05	1137	0.831443	1099	-38	8310	5.45466e-05	1137	0.802902	1117	-20
6448	5.06299e-05	1138	0.821547	1092	-46	1586	5.398e-05	1138	0.798069	1113	-25
166012	5.04491e-05	1139	0.814504	1087	-52	1743	5.38094e-05	1139	0.888715	1152	13
4967	5.0432e-05	1140	0.859993	1121	-19	10402	5.05298e-05	1140	0.891193	1154	14
54965	4.97104e-05	1141	0.830764	1097	-44	6916	5.02525e-05	1141	0.772128	1099	-42
51409	4.928e-05	1142	0.901359	1149	7	2938	4.98176e-05	1142	0.797785	1111	-31
5051	4.79306e-05	1143	0.833662	1102	-41	9415	4.88607e-05	1143	0.779193	1102	-41
3156	4.77578e-05	1144	0.845427	1112	-32	56954	4.87451e-05	1144	0.879014	1149	5
6609	4.72229e-05	1145	0.877599	1133	-12	10056	4.76061e-05	1145	0.782023	1103	-42
2952	4.69407e-05	1146	0.853005	1114	-32	131669	4.75246e-05	1146	0.827458	1125	-21
1036	4.60593e-05	1147	0.969677	1183	36	5438	4.75108e-05	1147	0.971272	1186	39
2235	4.58324e-05	1148	0.866833	1124	-24	9334	4.67202e-05	1148	0.790186	1108	-40
26275	4.48783e-05	1149	0.854623	1117	-32	6307	4.65854e-05	1149	0.822265	1123	-26
5106	4.42106e-05	1150	0.979134	1190	40	10797	4.63673e-05	1150	0.979928	1191	41
2766	4.41018e-05	1151	0.877678	1135	-16	2539	4.54673e-05	1151	0.855327	1138	-13
2329	4.38564e-05	1152	0.844788	1109	-43	60487	4.52963e-05	1152	0.870495	1144	-8
84890	4.38047e-05	1153	0.854117	1116	-37	5427	4.47137e-05	1153	0.989495	1195	42
2876	4.36985e-05	1154	0.858924	1119	-35	5959	4.46251e-05	1154	0.963202	1184	30
1544	4.3123e-05	1155	0.932176	1163	8	9791	4.42883e-05	1155	0.80308	1118	-37
10558	4.30773e-05	1156	0.931313	1162	6	5833	4.37431e-05	1156	0.86784	1143	-13
57176	4.1924e-05	1157	0.853005	1115	-42	3157	4.26996e-05	1157	0.903208	1159	2
5152	4.14886e-05	1158	0.857889	1118	-40	6301	4.09886e-05	1158	0.855163	1137	-21
55870	4.13242e-05	1159	0.921226	1158	-1	4121	4.08933e-05	1159	0.850414	1132	-27
4881	4.07592e-05	1160	0.924507	1159	-1	8824	4.08196e-05	1160	0.822633	1124	-36
10941	3.94847e-05	1161	0.907012	1150	-11	3158	4.01205e-05	1161	0.918582	1162	1
81490	3.92272e-05	1162	0.872435	1128	-34	7108	3.96592e-05	1162	0.86645	1142	-20
5158	3.85012e-05	1163	0.870823	1127	-36	55512	3.8435e-05	1163	0.875208	1146	-17
197258	3.70186e-05	1164	0.889902	1145	-19	1615	3.7275e-05	1164	0.838006	1128	-36
56913	3.64665e-05	1165	0.872582	1129	-36	137964	3.68232e-05	1165	0.874135	1145	-20
80025	3.60139e-05	1166	0.948723	1169	3	3029	3.65369e-05	1166	0.853811	1135	-31
51292	3.58476e-05	1167	0.914726	1157	-10	339221	3.58788e-05	1167	0.889973	1153	-14
5917	3.45362e-05	1168	0.885162	1142	-26	8529	3.51717e-05	1168	0.852223	1134	-34
283208	3.424e-05	1169	0.944307	1168	-1	412	3.50985e-05	1169	0.94762	1178	9
5427	3.39503e-05	1170	0.977955	1189	19	2495	3.38174e-05	1170	0.854195	1136	-34
138050	3.2918e-05	1171	0.938557	1164	-7	10941	3.32533e-05	1171	0.902262	1158	-13
57016	3.22015e-05	1172	0.981177	1192	20	8692	3.30252e-05	1172	0.85901	1139	-33
6120	3.03552e-05	1173	0.911999	1154	-19	124454	3.26547e-05	1173	0.863733	1141	-32
683	3.01377e-05	1174	0.959034	1174	0	211	3.17971e-05	1174	0.884707	1151	-23
3939	2.92416e-05	1175	0.987891	1194	19	56052	3.15481e-05	1175	0.937388	1171	-4
113026	2.91935e-05	1176	0.977461	1188	12	54480	3.08579e-05	1176	0.991423	1196	20
5297	2.81348e-05	1177	0.972418	1186	9	57016	3.05232e-05	1177	0.958984	1183	6
10720	2.80594e-05	1178	0.960434	1175	-3	113026	2.9782e-05	1178	0.989119	1194	16
79717	2.72695e-05	1179	0.968667	1181	2	4837	2.92007e-05	1179	0.92507	1164	-15
8529	2.5525e-05	1180	0.928184	1161	-19	1608	2.5986e-05	1180	0.9381	1172	-8
80142	2.54449e-05	1181	0.996615	1197	16	81849	2.58996e-05	1181	0.945381	1176	-5
2053	2.54383e-05	1182	0.95483	1172	-10	116285	2.55025e-05	1182	0.936404	1169	-13
10682	2.5363e-05	1183	0.950115	1170	-13	1638	2.51194e-05	1183	0.911615	1160	-23
8622	2.48537e-05	1184	0.963672	1177	-7	50614	2.45904e-05	1184	0.940764	1175	-9
10587	2.37753e-05	1185	0.953136	1171	-14	833	2.30548e-05	1185	0.919739	1163	-22
130367	2.26765e-05	1186	0.943829	1167	-19	7841	2.19074e-05	1186	0.929509	1165	-21
10678	2.25239e-05	1187	0.987626	1193	6	8424	2.1718e-05	1187	0.930663	1167	-20
55627	2.16845e-05	1188	0.997361	1198	10	130367	2.09772e-05	1188	0.948553	1179	-9
4594	2.05115e-05	1189	0.988397	1195	6	5198	2.07962e-05	1189	0.939595	1173	-16
6487	1.96783e-05	1190	0.956762	1173	-17	256435	1.85099e-05	1190	0.992226	1197	7
4257	1.91961e-05	1191	0.980182	1191	0	221357	1.78044e-05	1191	0.98373	1193	2
5148	1.73766e-05	1192	0.968019	1180	-12	6120	1.77558e-05	1192	0.98032	1192	0
6817	1.68515e-05	1193	0.963787	1178	-15	9489	1.7745e-05	1193	0.955179	1182	-11
445329	1.65331e-05	1194	0.965325	1179	-15	5148	1.64741e-05	1194	0.97543	1188	-6
8424	1.63012e-05	1195	0.972075	1184	-11	55349	1.63595e-05	1195	0.993314	1198	3
29785	1.54908e-05	1196	0.972312	1185	-11	283209	1.60559e-05	1196	0.965796	1185	-11
251	1.49331e-05	1197	0.975646	1187	-10	1727	1.38349e-05	1197	0.976945	1189	-8
7453	1.19235e-05	1198	0.991321	1196	-2	29785	1.31947e-05	1198	0.979121	1190	-8
1Entrez Gene ID: The common genes in the global gene-metabolite graph and GSE8511.
2p-Value: The p-value from a two-tailed t-test on the expression values of the gene between two phenotypes.
3Rank Difference: The difference between the rank of topological weight and the rank of p-value.

[truncated: 6 more sheets: Table S11, Table S12, Table S13, Table S14, Table S15, Table S16]
